# Supplementary material for: ﻿Description of six new crab-spider species and first description of the male of Phartaxizang Liu & Yao, 2023 from Medog, Xizang, China (Araneae, Thomisidae)
Source: Zookeys. 2024 Nov 1;1217:195–213. doi: 10.3897/zookeys.1217.127555 (PMC11549553; doi:10.3897/zookeys.1217.127555)
Supplement: XML Treatment for Camaricus medog [file zookeys.1217.127555-treatment1.xml]

<!DOCTYPE tp:taxon-treatment
  PUBLIC "-//TaxonX//DTD Taxonomic Treatment Publishing DTD v0 20100105//EN" "tax-treatment-NSO.dtd">
<tp:taxon-treatment xmlns:tp="http://www.plazi.org/taxpub"><tp:treatment-meta><kwd-group><label>Taxon classification</label><kwd>
              <named-content content-type="kingdom">Animalia</named-content>
            </kwd><kwd>
              <named-content content-type="order">Araneae</named-content>
            </kwd><kwd>
              <named-content content-type="family">Thomisidae</named-content>
            </kwd></kwd-group><mixed-citation publication-type="journal"><person-group><name><surname>Wang</surname><given-names>Lu-Yu</given-names></name><name><surname>Mu</surname><given-names>Yan-Nan</given-names></name><name><surname>Lu</surname><given-names>Qian-Le</given-names></name><name><surname>Xu</surname><given-names>Yong-Qiang</given-names></name><name><surname>Bu</surname><given-names>Hai-Tao</given-names></name><name><surname>Zhang</surname><given-names>Feng</given-names></name><name><surname>Zhang</surname><given-names>Zhi-Sheng</given-names></name></person-group><article-title>﻿Description of six new crab-spider species and first description of the male of <italic><tp:taxon-name><tp:taxon-name-part taxon-name-part-type="genus" reg="Pharta">Pharta</tp:taxon-name-part><tp:taxon-name-part taxon-name-part-type="species" reg="xizang">xizang</tp:taxon-name-part></tp:taxon-name></italic> Liu &amp; Yao, 2023 from Medog, Xizang, China (<tp:taxon-name><tp:taxon-name-part taxon-name-part-type="order">Araneae</tp:taxon-name-part></tp:taxon-name>, <tp:taxon-name><tp:taxon-name-part taxon-name-part-type="family">Thomisidae</tp:taxon-name-part></tp:taxon-name>)</article-title><source>Zookeys</source><day>01</day><month>11</month><year>2024</year><volume>1217</volume><fpage>195</fpage><lpage>213</lpage><pub-id pub-id-type="doi">10.3897/zookeys.1217.127555</pub-id></mixed-citation></tp:treatment-meta><tp:nomenclature><label>﻿</label><tp:taxon-name>
            <object-id xmlns:xlink="http://www.w3.org/1999/xlink" content-type="arpha" xlink:type="simple">A40D835C-D548-587F-9D7A-771A4BBFF746</object-id>
            <tp:taxon-name-part taxon-name-part-type="genus" reg="Camaricus">Camaricus</tp:taxon-name-part>
            <tp:taxon-name-part taxon-name-part-type="species" reg="medog">medog</tp:taxon-name-part>
            <object-id xmlns:xlink="http://www.w3.org/1999/xlink" content-type="zoobank" xlink:type="simple">https://zoobank.org/D88E4BFE-1E8B-4050-B5CE-29730C9E751B</object-id>
          </tp:taxon-name><tp:taxon-authority>Wang, Lu &amp; Zhang</tp:taxon-authority><tp:taxon-status xmlns:xlink="http://www.w3.org/1999/xlink" xlink:type="simple">sp. nov.</tp:taxon-status><xref ref-type="fig" rid="F1">Figs 1A, B</xref><xref ref-type="fig" rid="F3">, 3A, B</xref><xref ref-type="fig" rid="F4">, 4</xref><xref ref-type="fig" rid="F11">, 11</xref></tp:nomenclature><tp:treatment-sec sec-type="type material" id="SECID0E3XAE"><title>Type material.</title><p><bold><italic>Holotype</italic></bold> • ♂ (<abbrev xmlns:xlink="http://www.w3.org/1999/xlink" xlink:title="Collection of Spiders, School of Life Sciences, Southwest University" id="ABBRID0EHYAE" xlink:type="simple">SWUC</abbrev>-T-THO-01-01), China, Xizang, Medog County, Mirage observation deck, <named-content xmlns:xlink="http://www.w3.org/1999/xlink" content-type="dwc:verbatimCoordinates" xlink:type="simple"><named-content content-type="geo-json" specific-use="{&#34;type&#34;:&#34;Point&#34;,&#34;coordinates&#34;:[95.345278,29.343333]}" id="NCID0EOYAE" xlink:type="simple">29°20'36"N, 95°20'43"E</named-content></named-content>, elev. 1297 m, 8 July 2023, Z.S. Zhang, L.Y. Wang, Q.L. Lu and X.L. Chen leg. <bold><italic>Paratypes</italic></bold>: • 1 ♂ 4 ♀ (<abbrev xmlns:xlink="http://www.w3.org/1999/xlink" xlink:title="Collection of Spiders, School of Life Sciences, Southwest University" id="ABBRID0EWYAE" xlink:type="simple">SWUC</abbrev>-T-THO-01-02~06), same data as for holotype.</p></tp:treatment-sec><tp:treatment-sec sec-type="etymology" id="SECID0E1YAE"><title>Etymology.</title><p>The specific name is derived from the type locality; it is a noun in apposition.</p></tp:treatment-sec><tp:treatment-sec sec-type="diagnosis" id="SECID0E6YAE"><title>Diagnosis.</title><p>The new species resembles <italic><tp:taxon-name><tp:taxon-name-part taxon-name-part-type="genus" reg="Camaricus">C.</tp:taxon-name-part><tp:taxon-name-part taxon-name-part-type="species" reg="formosus">formosus</tp:taxon-name-part></tp:taxon-name></italic> Thorell, 1887 (<xref ref-type="bibr" rid="B14">Song and Zhu 1997</xref>: 173, fig. 122A–D) in having the embolus origin in the same position, but <italic><tp:taxon-name><tp:taxon-name-part taxon-name-part-type="genus" reg="Camaricus">C.</tp:taxon-name-part><tp:taxon-name-part taxon-name-part-type="species" reg="medog">medog</tp:taxon-name-part></tp:taxon-name></italic> differs from the latter by the short and blunt ventral tibial apophysis end (vs long and sharp in <italic><tp:taxon-name><tp:taxon-name-part taxon-name-part-type="genus" reg="Camaricus">C.</tp:taxon-name-part><tp:taxon-name-part taxon-name-part-type="species" reg="formosus">formosus</tp:taxon-name-part></tp:taxon-name></italic>), a bifurcated retrolateral tibial apophysis (vs single in <italic><tp:taxon-name><tp:taxon-name-part taxon-name-part-type="genus" reg="Camaricus">C.</tp:taxon-name-part><tp:taxon-name-part taxon-name-part-type="species" reg="formosus">formosus</tp:taxon-name-part></tp:taxon-name></italic>), a broad embolus (vs slender in <italic><tp:taxon-name><tp:taxon-name-part taxon-name-part-type="genus" reg="Camaricus">C.</tp:taxon-name-part><tp:taxon-name-part taxon-name-part-type="species" reg="formosus">formosus</tp:taxon-name-part></tp:taxon-name></italic>), and a distinct copulatory atrium (vs indistinct in <italic><tp:taxon-name><tp:taxon-name-part taxon-name-part-type="genus" reg="Camaricus">C.</tp:taxon-name-part><tp:taxon-name-part taxon-name-part-type="species" reg="formosus">formosus</tp:taxon-name-part></tp:taxon-name></italic>) (Fig. <xref ref-type="fig" rid="F4">4</xref>).</p></tp:treatment-sec><tp:treatment-sec sec-type="description" id="SECID0EP2AE"><title>Description.</title><p><bold>Male</bold> holotype (<abbrev xmlns:xlink="http://www.w3.org/1999/xlink" xlink:title="Collection of Spiders, School of Life Sciences, Southwest University" id="ABBRID0EX2AE" xlink:type="simple">SWUC</abbrev>-T-THO-01-01, Figs <xref ref-type="fig" rid="F1">1A</xref>, <xref ref-type="fig" rid="F3">3A</xref>) total length 4.50. Prosoma 2.40 long, 2.09 wide; opisthosoma 2.03 long, 1.69 wide. Carapace black. Eye sizes and interdistances: <abbrev xmlns:xlink="http://www.w3.org/1999/xlink" xlink:title="anterior median eye" id="ABBRID0ED3AE" xlink:type="simple">AME</abbrev> 0.12, <abbrev xmlns:xlink="http://www.w3.org/1999/xlink" xlink:title="anterior lateral eye" id="ABBRID0EH3AE" xlink:type="simple">ALE</abbrev> 0.16, <abbrev xmlns:xlink="http://www.w3.org/1999/xlink" xlink:title="posterior median eye" id="ABBRID0EL3AE" xlink:type="simple">PME</abbrev> 0.05, <abbrev xmlns:xlink="http://www.w3.org/1999/xlink" xlink:title="posterior lateral eye" id="ABBRID0EP3AE" xlink:type="simple">PLE</abbrev> 0.12; <abbrev xmlns:xlink="http://www.w3.org/1999/xlink" xlink:title="anterior median eye" id="ABBRID0ET3AE" xlink:type="simple">AME</abbrev>–<abbrev xmlns:xlink="http://www.w3.org/1999/xlink" xlink:title="anterior median eye" id="ABBRID0EX3AE" xlink:type="simple">AME</abbrev> 0.39, <abbrev xmlns:xlink="http://www.w3.org/1999/xlink" xlink:title="anterior median eye" id="ABBRID0E23AE" xlink:type="simple">AME</abbrev>–<abbrev xmlns:xlink="http://www.w3.org/1999/xlink" xlink:title="anterior lateral eye" id="ABBRID0E63AE" xlink:type="simple">ALE</abbrev> 0.34, <abbrev xmlns:xlink="http://www.w3.org/1999/xlink" xlink:title="posterior median eye" id="ABBRID0ED4AE" xlink:type="simple">PME</abbrev>–<abbrev xmlns:xlink="http://www.w3.org/1999/xlink" xlink:title="posterior median eye" id="ABBRID0EH4AE" xlink:type="simple">PME</abbrev> 0.68, <abbrev xmlns:xlink="http://www.w3.org/1999/xlink" xlink:title="posterior median eye" id="ABBRID0EL4AE" xlink:type="simple">PME</abbrev>–<abbrev xmlns:xlink="http://www.w3.org/1999/xlink" xlink:title="posterior lateral eye" id="ABBRID0EP4AE" xlink:type="simple">PLE</abbrev> 0.51, <abbrev xmlns:xlink="http://www.w3.org/1999/xlink" xlink:title="anterior lateral eye" id="ABBRID0ET4AE" xlink:type="simple">ALE</abbrev>–<abbrev xmlns:xlink="http://www.w3.org/1999/xlink" xlink:title="posterior lateral eye" id="ABBRID0EX4AE" xlink:type="simple">PLE</abbrev> 0.31. <abbrev xmlns:xlink="http://www.w3.org/1999/xlink" xlink:title="median ocular area" id="ABBRID0E24AE" xlink:type="simple">MOA</abbrev> 0.33 long, anterior width 0.66, posterior width 0.82. Clypeus height 0.21. Chelicerae black, with 3 promarginal and 3 retromarginal teeth. Labium and endites brown, longer than wide. Sternum brown and scutellate. Leg measurements: I 7.65 (2.22, 2.85, 1.55, 1.03); II 7.58 (2.21, 2.83, 1.48, 1.06); III 4.39 (1.45, 1.60, 0.69, 0.65); IV 4.37 (1.44, 1.62, 0.74, 0.57). Leg formula: 1234. Opisthosoma oval, black, with a white spot at mid-anterior part. Spinnerets black.</p><fig id="F1" position="float" orientation="portrait"><object-id xmlns:xlink="http://www.w3.org/1999/xlink" content-type="doi" xlink:type="simple">10.3897/zookeys.1217.127555.figure1</object-id><object-id xmlns:xlink="http://www.w3.org/1999/xlink" content-type="arpha" xlink:type="simple">4DDE962D-D082-5661-9443-C0E589E48B47</object-id><label>Figure 1.</label><caption><p>Living photos of crab spiders <bold>A, B</bold><italic><tp:taxon-name><tp:taxon-name-part taxon-name-part-type="genus" reg="Camaricus">Camaricus</tp:taxon-name-part><tp:taxon-name-part taxon-name-part-type="species" reg="medog">medog</tp:taxon-name-part></tp:taxon-name></italic> Wang, Lu &amp; Zhang, sp. nov. <bold>A</bold> male holotype <bold>B</bold> female paratype <bold>C, D</bold><italic><tp:taxon-name><tp:taxon-name-part taxon-name-part-type="genus" reg="Monaeses">Monaeses</tp:taxon-name-part><tp:taxon-name-part taxon-name-part-type="species" reg="xizang">xizang</tp:taxon-name-part></tp:taxon-name></italic> Wang, Lu &amp; Zhang, sp. nov. <bold>C</bold> male holotype, <bold>D</bold> female paratype. Photographed by Qian-Le Lu.</p></caption><graphic xmlns:xlink="http://www.w3.org/1999/xlink" xlink:href="zookeys-1217-195_article-127555__-g001.jpg" position="float" orientation="portrait" xlink:type="simple" id="oo_1165860.jpg"><uri content-type="original_file" xlink:type="simple">https://binary.pensoft.net/fig/1165860</uri></graphic></fig><p><bold><italic>Palp</italic></bold> (Fig. <xref ref-type="fig" rid="F4">4A, B</xref>). Tibial as 1/2 of length cymbium, ventral tibial apophysis somewhat pediform, retrolateral tibial apophysis bifurcated: ventral arm thumb shaped, retrolateral arm hook-like in retrolateral view. Embolus originating at approximately 9-o’clock position, broad, curved along with bulb.</p><p><bold>Female</bold> paratype (<abbrev xmlns:xlink="http://www.w3.org/1999/xlink" xlink:title="Collection of Spiders, School of Life Sciences, Southwest University" id="ABBRID0E46AE" xlink:type="simple">SWUC</abbrev>-T-THO-01-02, Fig. <xref ref-type="fig" rid="F3">3B</xref>) total length 6.60. Prosoma 3.04 long, 2.63 wide; opisthosoma 3.70 long, 3.22 wide. Eye sizes and interdistances: <abbrev xmlns:xlink="http://www.w3.org/1999/xlink" xlink:title="anterior median eye" id="ABBRID0EGAAG" xlink:type="simple">AME</abbrev> 0.11, <abbrev xmlns:xlink="http://www.w3.org/1999/xlink" xlink:title="anterior lateral eye" id="ABBRID0EKAAG" xlink:type="simple">ALE</abbrev> 0.21, <abbrev xmlns:xlink="http://www.w3.org/1999/xlink" xlink:title="posterior median eye" id="ABBRID0EOAAG" xlink:type="simple">PME</abbrev> 0.10, <abbrev xmlns:xlink="http://www.w3.org/1999/xlink" xlink:title="posterior lateral eye" id="ABBRID0ESAAG" xlink:type="simple">PLE</abbrev>, 0.19; <abbrev xmlns:xlink="http://www.w3.org/1999/xlink" xlink:title="anterior median eye" id="ABBRID0EWAAG" xlink:type="simple">AME</abbrev>–<abbrev xmlns:xlink="http://www.w3.org/1999/xlink" xlink:title="anterior median eye" id="ABBRID0E1AAG" xlink:type="simple">AME</abbrev> 0.49, <abbrev xmlns:xlink="http://www.w3.org/1999/xlink" xlink:title="anterior median eye" id="ABBRID0E5AAG" xlink:type="simple">AME</abbrev>–<abbrev xmlns:xlink="http://www.w3.org/1999/xlink" xlink:title="anterior lateral eye" id="ABBRID0ECBAG" xlink:type="simple">ALE</abbrev> 0.46, <abbrev xmlns:xlink="http://www.w3.org/1999/xlink" xlink:title="posterior median eye" id="ABBRID0EGBAG" xlink:type="simple">PME</abbrev>–<abbrev xmlns:xlink="http://www.w3.org/1999/xlink" xlink:title="posterior median eye" id="ABBRID0EKBAG" xlink:type="simple">PME</abbrev> 0.84, <abbrev xmlns:xlink="http://www.w3.org/1999/xlink" xlink:title="posterior median eye" id="ABBRID0EOBAG" xlink:type="simple">PME</abbrev>–<abbrev xmlns:xlink="http://www.w3.org/1999/xlink" xlink:title="posterior lateral eye" id="ABBRID0ESBAG" xlink:type="simple">PLE</abbrev> 0.60, <abbrev xmlns:xlink="http://www.w3.org/1999/xlink" xlink:title="anterior lateral eye" id="ABBRID0EWBAG" xlink:type="simple">ALE</abbrev>–<abbrev xmlns:xlink="http://www.w3.org/1999/xlink" xlink:title="posterior lateral eye" id="ABBRID0E1BAG" xlink:type="simple">PLE</abbrev> 0.32. <abbrev xmlns:xlink="http://www.w3.org/1999/xlink" xlink:title="median ocular area" id="ABBRID0E5BAG" xlink:type="simple">MOA</abbrev> 0.45 long, anterior width 0.80, posterior width 1.04. Clypeus height 0.27. Leg measurements: I 7.07 (2.10, 2.55, 1.40, 1.02); II 7.16 (2.13, 2.70, 1.37, 0.96); III 4.72 (1.59, 1.77, 0.75, 0.61); IV 5.38 (1.74, 2.13, 0.87, 0.64). Leg formula: 2143. Opisthosoma oval, black, with 5 white (yellow when live) and one brown spots. Spinnerets black.</p><p><bold><italic>Epigyne</italic></bold> (Fig. <xref ref-type="fig" rid="F4">4C, D</xref>). Epigynal plate longer than wide. Copulatory opening located anteriorly. Copulatory ducts transparent and C-like. Spermathecae stomach shaped. Fertilization ducts crescent-shaped.</p></tp:treatment-sec><tp:treatment-sec sec-type="variation" id="SECID0ENCAG"><title>Variation.</title><p>Males (<italic>n = 2</italic>) total length 4.50–4.92; females (<italic>n = 4</italic>) total length 6.60–8.00.</p></tp:treatment-sec><tp:treatment-sec sec-type="distribution" id="SECID0EXCAG"><title>Distribution.</title><p>Known only from the type locality, Medog, Xizang, China (Fig. <xref ref-type="fig" rid="F11">11</xref>).</p><sec sec-type="﻿Genus Monaeses Thorell, 1869 (莫蟹蛛属)" id="SECID0EBDAG"><title>﻿Genus <italic><tp:taxon-name><tp:taxon-name-part taxon-name-part-type="genus" reg="Monaeses">Monaeses</tp:taxon-name-part></tp:taxon-name></italic> Thorell, 1869 (莫蟹蛛属)</title></sec></tp:treatment-sec><tp:treatment-sec><!--Section generated to contain objects referenced in tp:taxon-treatment.--><fig id="F3" position="float" orientation="portrait"><object-id xmlns:xlink="http://www.w3.org/1999/xlink" content-type="doi" xlink:type="simple">10.3897/zookeys.1217.127555.figure3</object-id><object-id xmlns:xlink="http://www.w3.org/1999/xlink" content-type="arpha" xlink:type="simple">3125AA1E-27A8-5DDC-952F-0F6DF31722BA</object-id><label>Figure 3.</label><caption><p>Habitus, dorsal view <bold>A, B</bold><italic><tp:taxon-name><tp:taxon-name-part taxon-name-part-type="genus" reg="Camaricus">Camaricus</tp:taxon-name-part><tp:taxon-name-part taxon-name-part-type="species" reg="medog">medog</tp:taxon-name-part></tp:taxon-name></italic> Wang, Lu &amp; Zhang, sp. nov. (<bold>A</bold> male holotype <bold>B</bold> female paratype) <bold>C, D</bold><italic><tp:taxon-name><tp:taxon-name-part taxon-name-part-type="genus" reg="Pharta">Pharta</tp:taxon-name-part><tp:taxon-name-part taxon-name-part-type="species" reg="xizang">xizang</tp:taxon-name-part></tp:taxon-name></italic> Liu &amp; Yao, 2023 (<bold>C</bold> male <bold>D</bold> female) <bold>E, F</bold><italic><tp:taxon-name><tp:taxon-name-part taxon-name-part-type="genus" reg="Sinothomisus">Sinothomisus</tp:taxon-name-part><tp:taxon-name-part taxon-name-part-type="species" reg="beibeng">beibeng</tp:taxon-name-part></tp:taxon-name></italic> Wang, Lu &amp; Zhang, sp. nov. (<bold>E</bold> male holotype <bold>F</bold> female paratype) <bold>G, H</bold><italic><tp:taxon-name><tp:taxon-name-part taxon-name-part-type="genus" reg="Sinothomisus">Sinothomisus</tp:taxon-name-part><tp:taxon-name-part taxon-name-part-type="species" reg="dawai">dawai</tp:taxon-name-part></tp:taxon-name></italic> Wang, Lu &amp; Zhang, sp. nov. (<bold>G</bold> male holotype <bold>H</bold> female paratype) <bold>I, J</bold><italic><tp:taxon-name><tp:taxon-name-part taxon-name-part-type="genus" reg="Spilosynema">Spilosynema</tp:taxon-name-part><tp:taxon-name-part taxon-name-part-type="species" reg="xizang">xizang</tp:taxon-name-part></tp:taxon-name></italic> Wang, Lu &amp; Zhang, sp. nov. (<bold>I</bold> male holotype <bold>J</bold> female paratype) <bold>K, L</bold><italic><tp:taxon-name><tp:taxon-name-part taxon-name-part-type="genus" reg="Thomisus">Thomisus</tp:taxon-name-part><tp:taxon-name-part taxon-name-part-type="species" reg="yarang">yarang</tp:taxon-name-part></tp:taxon-name></italic> Wang, Lu &amp; Zhang, sp. nov. (<bold>K</bold> male holotype, <bold>L</bold> female paratype) <bold>M, N</bold><italic><tp:taxon-name><tp:taxon-name-part taxon-name-part-type="genus" reg="Monaeses">Monaeses</tp:taxon-name-part><tp:taxon-name-part taxon-name-part-type="species" reg="xizang">xizang</tp:taxon-name-part></tp:taxon-name></italic> Wang, Lu &amp; Zhang, sp. nov. (<bold>M</bold> male holotype <bold>N</bold> female paratype).</p></caption><graphic xmlns:xlink="http://www.w3.org/1999/xlink" xlink:href="zookeys-1217-195_article-127555__-g003.jpg" position="float" orientation="portrait" xlink:type="simple" id="oo_1165862.jpg"><uri content-type="original_file" xlink:type="simple">https://binary.pensoft.net/fig/1165862</uri></graphic></fig><fig id="F4" position="float" orientation="portrait"><object-id xmlns:xlink="http://www.w3.org/1999/xlink" content-type="doi" xlink:type="simple">10.3897/zookeys.1217.127555.figure4</object-id><object-id xmlns:xlink="http://www.w3.org/1999/xlink" content-type="arpha" xlink:type="simple">D83A5430-A993-5CE1-B60F-8A6F9F35AF17</object-id><label>Figure 4.</label><caption><p><italic><tp:taxon-name><tp:taxon-name-part taxon-name-part-type="genus" reg="Camaricus">Camaricus</tp:taxon-name-part><tp:taxon-name-part taxon-name-part-type="species" reg="medog">medog</tp:taxon-name-part></tp:taxon-name></italic> Wang, Lu &amp; Zhang, sp. nov. <bold>A, B</bold> holotype male <bold>C, D</bold> paratype female <bold>A</bold> male left palp, ventral view <bold>B</bold> same, retrolateral view. <bold>C</bold> epigyne, ventral view <bold>D</bold> same, dorsal view. Abbreviations: CD = copulatory duct; CO = copulatory opening; E = embolus; FD = fertilization duct; RTA = retrolateral tibial apophysis; VTA = ventral tibial apophysis; S = spermathecal.</p></caption><graphic xmlns:xlink="http://www.w3.org/1999/xlink" xlink:href="zookeys-1217-195_article-127555__-g004.jpg" position="float" orientation="portrait" xlink:type="simple" id="oo_1165863.jpg"><uri content-type="original_file" xlink:type="simple">https://binary.pensoft.net/fig/1165863</uri></graphic></fig><fig id="F11" position="float" orientation="portrait"><object-id xmlns:xlink="http://www.w3.org/1999/xlink" content-type="doi" xlink:type="simple">10.3897/zookeys.1217.127555.figure11</object-id><object-id xmlns:xlink="http://www.w3.org/1999/xlink" content-type="arpha" xlink:type="simple">4FED28F7-AC01-5EF8-AE05-FCDBE50D35EB</object-id><label>Figure 11.</label><caption><p>Distribution of crab spiders from Medog, Xizang, China.</p></caption><graphic xmlns:xlink="http://www.w3.org/1999/xlink" xlink:href="zookeys-1217-195_article-127555__-g011.jpg" position="float" orientation="portrait" xlink:type="simple" id="oo_1165870.jpg"><uri content-type="original_file" xlink:type="simple">https://binary.pensoft.net/fig/1165870</uri></graphic></fig></tp:treatment-sec><ref-list><ref id="B14"><mixed-citation xmlns:xlink="http://www.w3.org/1999/xlink" xlink:type="simple"><person-group><name name-style="western"><surname>Song</surname><given-names>DX</given-names></name><name name-style="western"><surname>Zhu</surname><given-names>MS</given-names></name></person-group> (<year>1997</year>) <source>Fauna Sinica: <tp:taxon-name><tp:taxon-name-part taxon-name-part-type="class">Arachnida</tp:taxon-name-part></tp:taxon-name>: <tp:taxon-name><tp:taxon-name-part taxon-name-part-type="order">Araneae</tp:taxon-name-part></tp:taxon-name>: <tp:taxon-name><tp:taxon-name-part taxon-name-part-type="family">Thomisidae</tp:taxon-name-part></tp:taxon-name>, <tp:taxon-name><tp:taxon-name-part taxon-name-part-type="family">Philodromidae</tp:taxon-name-part></tp:taxon-name>.</source><publisher-name>Science Press</publisher-name>, <publisher-loc>Beijing</publisher-loc>, <size units="page">259 pp</size>.</mixed-citation></ref></ref-list></tp:taxon-treatment>
