# Supplementary material for: ﻿Description of six new crab-spider species and first description of the male of Phartaxizang Liu & Yao, 2023 from Medog, Xizang, China (Araneae, Thomisidae)
Source: Zookeys. 2024 Nov 1;1217:195–213. doi: 10.3897/zookeys.1217.127555 (PMC11549553; doi:10.3897/zookeys.1217.127555)
Supplement: XML Treatment for Monaeses xizang [file zookeys.1217.127555-treatment2.xml]

<!DOCTYPE tp:taxon-treatment
  PUBLIC "-//TaxonX//DTD Taxonomic Treatment Publishing DTD v0 20100105//EN" "tax-treatment-NSO.dtd">
<tp:taxon-treatment xmlns:tp="http://www.plazi.org/taxpub"><tp:treatment-meta><kwd-group><label>Taxon classification</label><kwd>
              <named-content content-type="kingdom">Animalia</named-content>
            </kwd><kwd>
              <named-content content-type="order">Araneae</named-content>
            </kwd><kwd>
              <named-content content-type="family">Thomisidae</named-content>
            </kwd></kwd-group><mixed-citation publication-type="journal"><person-group><name><surname>Wang</surname><given-names>Lu-Yu</given-names></name><name><surname>Mu</surname><given-names>Yan-Nan</given-names></name><name><surname>Lu</surname><given-names>Qian-Le</given-names></name><name><surname>Xu</surname><given-names>Yong-Qiang</given-names></name><name><surname>Bu</surname><given-names>Hai-Tao</given-names></name><name><surname>Zhang</surname><given-names>Feng</given-names></name><name><surname>Zhang</surname><given-names>Zhi-Sheng</given-names></name></person-group><article-title>﻿Description of six new crab-spider species and first description of the male of <italic><tp:taxon-name><tp:taxon-name-part taxon-name-part-type="genus" reg="Pharta">Pharta</tp:taxon-name-part><tp:taxon-name-part taxon-name-part-type="species" reg="xizang">xizang</tp:taxon-name-part></tp:taxon-name></italic> Liu &amp; Yao, 2023 from Medog, Xizang, China (<tp:taxon-name><tp:taxon-name-part taxon-name-part-type="order">Araneae</tp:taxon-name-part></tp:taxon-name>, <tp:taxon-name><tp:taxon-name-part taxon-name-part-type="family">Thomisidae</tp:taxon-name-part></tp:taxon-name>)</article-title><source>Zookeys</source><day>01</day><month>11</month><year>2024</year><volume>1217</volume><fpage>195</fpage><lpage>213</lpage><pub-id pub-id-type="doi">10.3897/zookeys.1217.127555</pub-id></mixed-citation></tp:treatment-meta><tp:nomenclature><label>﻿</label><tp:taxon-name>
            <object-id xmlns:xlink="http://www.w3.org/1999/xlink" content-type="arpha" xlink:type="simple">DBC2B6A7-F40B-5617-BF51-22735FCC7EF3</object-id>
            <tp:taxon-name-part taxon-name-part-type="genus" reg="Monaeses">Monaeses</tp:taxon-name-part>
            <tp:taxon-name-part taxon-name-part-type="species" reg="xizang">xizang</tp:taxon-name-part>
            <object-id xmlns:xlink="http://www.w3.org/1999/xlink" content-type="zoobank" xlink:type="simple">https://zoobank.org/6E866803-36E5-4324-8E7A-F8F686965881</object-id>
          </tp:taxon-name><tp:taxon-authority>Wang, Lu &amp; Zhang</tp:taxon-authority><tp:taxon-status xmlns:xlink="http://www.w3.org/1999/xlink" xlink:type="simple">sp. nov.</tp:taxon-status><xref ref-type="fig" rid="F1">Figs 1C, D</xref><xref ref-type="fig" rid="F3">, 3M, N</xref><xref ref-type="fig" rid="F5">, 5</xref><xref ref-type="fig" rid="F11">, 11</xref></tp:nomenclature><tp:treatment-sec sec-type="type material" id="SECID0EIFAG"><title>Type material.</title><p><bold><italic>Holotype</italic></bold> • ♂ (<abbrev xmlns:xlink="http://www.w3.org/1999/xlink" xlink:title="Collection of Spiders, School of Life Sciences, Southwest University" id="ABBRID0ETFAG" xlink:type="simple">SWUC</abbrev>-T-THO-02-01), China, Xizang, Medog County, Mirage Observation Deck, <named-content xmlns:xlink="http://www.w3.org/1999/xlink" content-type="dwc:verbatimCoordinates" xlink:type="simple"><named-content content-type="geo-json" specific-use="{&#34;type&#34;:&#34;Point&#34;,&#34;coordinates&#34;:[95.345278,29.343333]}" id="NCID0E1FAG" xlink:type="simple">29°20'36"N, 95°20'43"E</named-content></named-content>, elev. 1297 m, 8 July 2023, Z.S. Zhang, L.Y. Wang, Q.L. Lu and X.L. Chen leg. <bold><italic>Paratype</italic></bold>: • 1 ♀ (<abbrev xmlns:xlink="http://www.w3.org/1999/xlink" xlink:title="Collection of Spiders, School of Life Sciences, Southwest University" id="ABBRID0ECGAG" xlink:type="simple">SWUC</abbrev>-T-THO-02-02), same data as for holotype.</p></tp:treatment-sec><tp:treatment-sec sec-type="etymology" id="SECID0EGGAG"><title>Etymology.</title><p>The specific name is derived from the type locality; it is a noun in apposition.</p></tp:treatment-sec><tp:treatment-sec sec-type="diagnosis" id="SECID0ELGAG"><title>Diagnosis.</title><p>The new species resembles <italic><tp:taxon-name><tp:taxon-name-part taxon-name-part-type="genus" reg="Monaeses">M.</tp:taxon-name-part><tp:taxon-name-part taxon-name-part-type="species" reg="aciculus">aciculus</tp:taxon-name-part></tp:taxon-name></italic> (Simon, 1903) (<xref ref-type="bibr" rid="B14">Song and Zhu 1997</xref>: 59, fig. 35A–H) in having the ventral tibial apophysis of the same shape and spermathecae compressed, but the new species differs from <italic><tp:taxon-name><tp:taxon-name-part taxon-name-part-type="genus" reg="Monaeses">M.</tp:taxon-name-part><tp:taxon-name-part taxon-name-part-type="species" reg="aciculus">aciculus</tp:taxon-name-part></tp:taxon-name></italic> in having the ventral tibial apophysis shorter than retrolateral tibial apophysis (vs as long as retrolateral tibial apophysis in <italic><tp:taxon-name><tp:taxon-name-part taxon-name-part-type="genus" reg="Monaeses">M.</tp:taxon-name-part><tp:taxon-name-part taxon-name-part-type="species" reg="aciculus">aciculus</tp:taxon-name-part></tp:taxon-name></italic>), a short embolus originating at approximately 11-o’clock (vs long and originating at approximately 8-o’clock in <italic><tp:taxon-name><tp:taxon-name-part taxon-name-part-type="genus" reg="Monaeses">M.</tp:taxon-name-part><tp:taxon-name-part taxon-name-part-type="species" reg="aciculus">aciculus</tp:taxon-name-part></tp:taxon-name></italic>), and comma-like copulatory ducts (vs U-shaped in <italic><tp:taxon-name><tp:taxon-name-part taxon-name-part-type="genus" reg="Monaeses">M.</tp:taxon-name-part><tp:taxon-name-part taxon-name-part-type="species" reg="aciculus">aciculus</tp:taxon-name-part></tp:taxon-name></italic>) (Fig. <xref ref-type="fig" rid="F5">5</xref>).</p></tp:treatment-sec><tp:treatment-sec sec-type="description" id="SECID0EQIAG"><title>Description.</title><p><bold>Male</bold> holotype (<abbrev xmlns:xlink="http://www.w3.org/1999/xlink" xlink:title="Collection of Spiders, School of Life Sciences, Southwest University" id="ABBRID0EYIAG" xlink:type="simple">SWUC</abbrev>-T-THO-02-01, Figs <xref ref-type="fig" rid="F1">1C</xref>, <xref ref-type="fig" rid="F3">3M</xref>) total length 7.31. Prosoma 2.24 long, 1.82 wide; opisthosoma 5.33 long, 1.24 wide. Carapace yellow brown. Eye sizes and interdistances: <abbrev xmlns:xlink="http://www.w3.org/1999/xlink" xlink:title="anterior median eye" id="ABBRID0EEJAG" xlink:type="simple">AME</abbrev> 0.06, <abbrev xmlns:xlink="http://www.w3.org/1999/xlink" xlink:title="anterior lateral eye" id="ABBRID0EIJAG" xlink:type="simple">ALE</abbrev> 0.14, <abbrev xmlns:xlink="http://www.w3.org/1999/xlink" xlink:title="posterior median eye" id="ABBRID0EMJAG" xlink:type="simple">PME</abbrev> 0.09, <abbrev xmlns:xlink="http://www.w3.org/1999/xlink" xlink:title="posterior lateral eye" id="ABBRID0EQJAG" xlink:type="simple">PLE</abbrev> 0.18; <abbrev xmlns:xlink="http://www.w3.org/1999/xlink" xlink:title="anterior median eye" id="ABBRID0EUJAG" xlink:type="simple">AME</abbrev>–<abbrev xmlns:xlink="http://www.w3.org/1999/xlink" xlink:title="anterior median eye" id="ABBRID0EYJAG" xlink:type="simple">AME</abbrev> 0.17, <abbrev xmlns:xlink="http://www.w3.org/1999/xlink" xlink:title="anterior median eye" id="ABBRID0E3JAG" xlink:type="simple">AME</abbrev>–<abbrev xmlns:xlink="http://www.w3.org/1999/xlink" xlink:title="anterior lateral eye" id="ABBRID0EAKAG" xlink:type="simple">ALE</abbrev> 0.19, <abbrev xmlns:xlink="http://www.w3.org/1999/xlink" xlink:title="posterior median eye" id="ABBRID0EEKAG" xlink:type="simple">PME</abbrev>–<abbrev xmlns:xlink="http://www.w3.org/1999/xlink" xlink:title="posterior median eye" id="ABBRID0EIKAG" xlink:type="simple">PME</abbrev> 0.34, <abbrev xmlns:xlink="http://www.w3.org/1999/xlink" xlink:title="posterior median eye" id="ABBRID0EMKAG" xlink:type="simple">PME</abbrev>–<abbrev xmlns:xlink="http://www.w3.org/1999/xlink" xlink:title="posterior lateral eye" id="ABBRID0EQKAG" xlink:type="simple">PLE</abbrev> 0.29, <abbrev xmlns:xlink="http://www.w3.org/1999/xlink" xlink:title="anterior lateral eye" id="ABBRID0EUKAG" xlink:type="simple">ALE</abbrev>–<abbrev xmlns:xlink="http://www.w3.org/1999/xlink" xlink:title="posterior lateral eye" id="ABBRID0EYKAG" xlink:type="simple">PLE</abbrev> 0.31. <abbrev xmlns:xlink="http://www.w3.org/1999/xlink" xlink:title="median ocular area" id="ABBRID0E3KAG" xlink:type="simple">MOA</abbrev> 0.40 long, anterior width 0.30, posterior width 0.51. Clypeus height 0.45. Chelicerae yellow brown. Labium and endites yellow brown, longer than wide. Sternum yellow-brown and scutellate, with brown hairs. Leg measurements: I 18.79 (5.43, 6.98, 4.57, 1.81); II 16.96 (5.06, 6.25, 3.94, 1.71); III 6.61 (2.10, 2.57, 1.09, 0.85); IV 7.81 (3.28, 2.52, 1.08, 0.93). Leg formula: 1243. Opisthosoma columnar, yellow brown. Spinnerets yellow-brown.</p><p><bold><italic>Palp</italic></bold> (Fig. <xref ref-type="fig" rid="F5">5A, B</xref>). Tibia ½ length of cymbium. Ventral tibial apophysis columnar, with a curved end. Retrolateral tibial apophysis sclerous, somewhat triangular, with a sharp end. Embolus originating at approximately 11-o’clock position, slender, curved along with bulb, tip staying in cymbial furrow.</p><p><bold>Female</bold> paratype (<abbrev xmlns:xlink="http://www.w3.org/1999/xlink" xlink:title="Collection of Spiders, School of Life Sciences, Southwest University" id="ABBRID0EPLAG" xlink:type="simple">SWUC</abbrev>-T-THO-02-02, Figs <xref ref-type="fig" rid="F1">1D</xref>, <xref ref-type="fig" rid="F3">3N</xref>) total length 10.70. Prosoma 3.23 long, 2.35 wide; opisthosoma 7.28 long, 1.88 wide. Eye sizes and interdistances: <abbrev xmlns:xlink="http://www.w3.org/1999/xlink" xlink:title="anterior median eye" id="ABBRID0E2LAG" xlink:type="simple">AME</abbrev> 0.07, <abbrev xmlns:xlink="http://www.w3.org/1999/xlink" xlink:title="anterior lateral eye" id="ABBRID0E6LAG" xlink:type="simple">ALE</abbrev> 0.22, <abbrev xmlns:xlink="http://www.w3.org/1999/xlink" xlink:title="posterior median eye" id="ABBRID0EDMAG" xlink:type="simple">PME</abbrev> 0.11, <abbrev xmlns:xlink="http://www.w3.org/1999/xlink" xlink:title="posterior lateral eye" id="ABBRID0EHMAG" xlink:type="simple">PLE</abbrev>, 0.19; <abbrev xmlns:xlink="http://www.w3.org/1999/xlink" xlink:title="anterior median eye" id="ABBRID0ELMAG" xlink:type="simple">AME</abbrev>–<abbrev xmlns:xlink="http://www.w3.org/1999/xlink" xlink:title="anterior median eye" id="ABBRID0EPMAG" xlink:type="simple">AME</abbrev> 0.32, <abbrev xmlns:xlink="http://www.w3.org/1999/xlink" xlink:title="anterior median eye" id="ABBRID0ETMAG" xlink:type="simple">AME</abbrev>–<abbrev xmlns:xlink="http://www.w3.org/1999/xlink" xlink:title="anterior lateral eye" id="ABBRID0EXMAG" xlink:type="simple">ALE</abbrev> 0.27, <abbrev xmlns:xlink="http://www.w3.org/1999/xlink" xlink:title="posterior median eye" id="ABBRID0E2MAG" xlink:type="simple">PME</abbrev>–<abbrev xmlns:xlink="http://www.w3.org/1999/xlink" xlink:title="posterior median eye" id="ABBRID0E6MAG" xlink:type="simple">PME</abbrev> 0.52, <abbrev xmlns:xlink="http://www.w3.org/1999/xlink" xlink:title="posterior median eye" id="ABBRID0EDNAG" xlink:type="simple">PME</abbrev>–<abbrev xmlns:xlink="http://www.w3.org/1999/xlink" xlink:title="posterior lateral eye" id="ABBRID0EHNAG" xlink:type="simple">PLE</abbrev> 041, <abbrev xmlns:xlink="http://www.w3.org/1999/xlink" xlink:title="anterior lateral eye" id="ABBRID0ELNAG" xlink:type="simple">ALE</abbrev>–<abbrev xmlns:xlink="http://www.w3.org/1999/xlink" xlink:title="posterior lateral eye" id="ABBRID0EPNAG" xlink:type="simple">PLE</abbrev> 0.39. <abbrev xmlns:xlink="http://www.w3.org/1999/xlink" xlink:title="median ocular area" id="ABBRID0ETNAG" xlink:type="simple">MOA</abbrev> 0.49 long, anterior width 0.46, posterior width 0.74. Clypeus height 0.58. Leg measurements: I 16.12 (5.05, 6.17, 3.34, 1.56); II 14.41 (4.53, 5.52, 2.88, 1.48); III 14.30 (4.39, 5.53, 2.98, 1.40); IV 8.37 (3.57, 2.81, 1.11, 0.88). Leg formula: 1234.</p><p><bold><italic>Epigyne</italic></bold> (Fig. <xref ref-type="fig" rid="F5">5C, D</xref>). Epigynal plate almost rounded. Copulatory openings slit-like, distant from each other. Copulatory ducts comma-like. Spermathecae folded. Fertilization ducts crescent-shaped.</p></tp:treatment-sec><tp:treatment-sec sec-type="distribution" id="SECID0ECOAG"><title>Distribution.</title><p>Known only from the type locality, Medog, Xizang, China (Fig. <xref ref-type="fig" rid="F11">11</xref>).</p><sec sec-type="﻿Genus Pharta Thorell, 1891 (范蟹蛛属)" id="SECID0EMOAG"><title>﻿Genus <italic><tp:taxon-name><tp:taxon-name-part taxon-name-part-type="genus" reg="Pharta">Pharta</tp:taxon-name-part></tp:taxon-name></italic> Thorell, 1891 (范蟹蛛属)</title></sec></tp:treatment-sec><tp:treatment-sec><!--Section generated to contain objects referenced in tp:taxon-treatment.--><fig id="F1" position="float" orientation="portrait"><object-id xmlns:xlink="http://www.w3.org/1999/xlink" content-type="doi" xlink:type="simple">10.3897/zookeys.1217.127555.figure1</object-id><object-id xmlns:xlink="http://www.w3.org/1999/xlink" content-type="arpha" xlink:type="simple">4DDE962D-D082-5661-9443-C0E589E48B47</object-id><label>Figure 1.</label><caption><p>Living photos of crab spiders <bold>A, B</bold><italic><tp:taxon-name><tp:taxon-name-part taxon-name-part-type="genus" reg="Camaricus">Camaricus</tp:taxon-name-part><tp:taxon-name-part taxon-name-part-type="species" reg="medog">medog</tp:taxon-name-part></tp:taxon-name></italic> Wang, Lu &amp; Zhang, sp. nov. <bold>A</bold> male holotype <bold>B</bold> female paratype <bold>C, D</bold><italic><tp:taxon-name><tp:taxon-name-part taxon-name-part-type="genus" reg="Monaeses">Monaeses</tp:taxon-name-part><tp:taxon-name-part taxon-name-part-type="species" reg="xizang">xizang</tp:taxon-name-part></tp:taxon-name></italic> Wang, Lu &amp; Zhang, sp. nov. <bold>C</bold> male holotype, <bold>D</bold> female paratype. Photographed by Qian-Le Lu.</p></caption><graphic xmlns:xlink="http://www.w3.org/1999/xlink" xlink:href="zookeys-1217-195_article-127555__-g001.jpg" position="float" orientation="portrait" xlink:type="simple" id="oo_1165860.jpg"><uri content-type="original_file" xlink:type="simple">https://binary.pensoft.net/fig/1165860</uri></graphic></fig><fig id="F3" position="float" orientation="portrait"><object-id xmlns:xlink="http://www.w3.org/1999/xlink" content-type="doi" xlink:type="simple">10.3897/zookeys.1217.127555.figure3</object-id><object-id xmlns:xlink="http://www.w3.org/1999/xlink" content-type="arpha" xlink:type="simple">3125AA1E-27A8-5DDC-952F-0F6DF31722BA</object-id><label>Figure 3.</label><caption><p>Habitus, dorsal view <bold>A, B</bold><italic><tp:taxon-name><tp:taxon-name-part taxon-name-part-type="genus" reg="Camaricus">Camaricus</tp:taxon-name-part><tp:taxon-name-part taxon-name-part-type="species" reg="medog">medog</tp:taxon-name-part></tp:taxon-name></italic> Wang, Lu &amp; Zhang, sp. nov. (<bold>A</bold> male holotype <bold>B</bold> female paratype) <bold>C, D</bold><italic><tp:taxon-name><tp:taxon-name-part taxon-name-part-type="genus" reg="Pharta">Pharta</tp:taxon-name-part><tp:taxon-name-part taxon-name-part-type="species" reg="xizang">xizang</tp:taxon-name-part></tp:taxon-name></italic> Liu &amp; Yao, 2023 (<bold>C</bold> male <bold>D</bold> female) <bold>E, F</bold><italic><tp:taxon-name><tp:taxon-name-part taxon-name-part-type="genus" reg="Sinothomisus">Sinothomisus</tp:taxon-name-part><tp:taxon-name-part taxon-name-part-type="species" reg="beibeng">beibeng</tp:taxon-name-part></tp:taxon-name></italic> Wang, Lu &amp; Zhang, sp. nov. (<bold>E</bold> male holotype <bold>F</bold> female paratype) <bold>G, H</bold><italic><tp:taxon-name><tp:taxon-name-part taxon-name-part-type="genus" reg="Sinothomisus">Sinothomisus</tp:taxon-name-part><tp:taxon-name-part taxon-name-part-type="species" reg="dawai">dawai</tp:taxon-name-part></tp:taxon-name></italic> Wang, Lu &amp; Zhang, sp. nov. (<bold>G</bold> male holotype <bold>H</bold> female paratype) <bold>I, J</bold><italic><tp:taxon-name><tp:taxon-name-part taxon-name-part-type="genus" reg="Spilosynema">Spilosynema</tp:taxon-name-part><tp:taxon-name-part taxon-name-part-type="species" reg="xizang">xizang</tp:taxon-name-part></tp:taxon-name></italic> Wang, Lu &amp; Zhang, sp. nov. (<bold>I</bold> male holotype <bold>J</bold> female paratype) <bold>K, L</bold><italic><tp:taxon-name><tp:taxon-name-part taxon-name-part-type="genus" reg="Thomisus">Thomisus</tp:taxon-name-part><tp:taxon-name-part taxon-name-part-type="species" reg="yarang">yarang</tp:taxon-name-part></tp:taxon-name></italic> Wang, Lu &amp; Zhang, sp. nov. (<bold>K</bold> male holotype, <bold>L</bold> female paratype) <bold>M, N</bold><italic><tp:taxon-name><tp:taxon-name-part taxon-name-part-type="genus" reg="Monaeses">Monaeses</tp:taxon-name-part><tp:taxon-name-part taxon-name-part-type="species" reg="xizang">xizang</tp:taxon-name-part></tp:taxon-name></italic> Wang, Lu &amp; Zhang, sp. nov. (<bold>M</bold> male holotype <bold>N</bold> female paratype).</p></caption><graphic xmlns:xlink="http://www.w3.org/1999/xlink" xlink:href="zookeys-1217-195_article-127555__-g003.jpg" position="float" orientation="portrait" xlink:type="simple" id="oo_1165862.jpg"><uri content-type="original_file" xlink:type="simple">https://binary.pensoft.net/fig/1165862</uri></graphic></fig><fig id="F5" position="float" orientation="portrait"><object-id xmlns:xlink="http://www.w3.org/1999/xlink" content-type="doi" xlink:type="simple">10.3897/zookeys.1217.127555.figure5</object-id><object-id xmlns:xlink="http://www.w3.org/1999/xlink" content-type="arpha" xlink:type="simple">C47E7E54-669B-5FAA-B060-9DC36985584B</object-id><label>Figure 5.</label><caption><p><italic><tp:taxon-name><tp:taxon-name-part taxon-name-part-type="genus" reg="Monaeses">Monaeses</tp:taxon-name-part><tp:taxon-name-part taxon-name-part-type="species" reg="xizang">xizang</tp:taxon-name-part></tp:taxon-name></italic> Wang, Lu &amp; Zhang, sp. nov. <bold>A, B</bold> holotype male <bold>C, D</bold> paratype female <bold>A</bold> male left palp, ventral view <bold>B</bold> same, retrolateral view <bold>C</bold> epigyne, ventral view <bold>D</bold> same, dorsal view. Abbreviations: CD = copulatory duct; CO = copulatory opening; E = embolus; FD = fertilization duct; RTA = retrolateral tibial apophysis; VTA = ventral tibial apophysis; S = spermathecal.</p></caption><graphic xmlns:xlink="http://www.w3.org/1999/xlink" xlink:href="zookeys-1217-195_article-127555__-g005.jpg" position="float" orientation="portrait" xlink:type="simple" id="oo_1165864.jpg"><uri content-type="original_file" xlink:type="simple">https://binary.pensoft.net/fig/1165864</uri></graphic></fig><fig id="F11" position="float" orientation="portrait"><object-id xmlns:xlink="http://www.w3.org/1999/xlink" content-type="doi" xlink:type="simple">10.3897/zookeys.1217.127555.figure11</object-id><object-id xmlns:xlink="http://www.w3.org/1999/xlink" content-type="arpha" xlink:type="simple">4FED28F7-AC01-5EF8-AE05-FCDBE50D35EB</object-id><label>Figure 11.</label><caption><p>Distribution of crab spiders from Medog, Xizang, China.</p></caption><graphic xmlns:xlink="http://www.w3.org/1999/xlink" xlink:href="zookeys-1217-195_article-127555__-g011.jpg" position="float" orientation="portrait" xlink:type="simple" id="oo_1165870.jpg"><uri content-type="original_file" xlink:type="simple">https://binary.pensoft.net/fig/1165870</uri></graphic></fig></tp:treatment-sec><ref-list><ref id="B14"><mixed-citation xmlns:xlink="http://www.w3.org/1999/xlink" xlink:type="simple"><person-group><name name-style="western"><surname>Song</surname><given-names>DX</given-names></name><name name-style="western"><surname>Zhu</surname><given-names>MS</given-names></name></person-group> (<year>1997</year>) <source>Fauna Sinica: <tp:taxon-name><tp:taxon-name-part taxon-name-part-type="class">Arachnida</tp:taxon-name-part></tp:taxon-name>: <tp:taxon-name><tp:taxon-name-part taxon-name-part-type="order">Araneae</tp:taxon-name-part></tp:taxon-name>: <tp:taxon-name><tp:taxon-name-part taxon-name-part-type="family">Thomisidae</tp:taxon-name-part></tp:taxon-name>, <tp:taxon-name><tp:taxon-name-part taxon-name-part-type="family">Philodromidae</tp:taxon-name-part></tp:taxon-name>.</source><publisher-name>Science Press</publisher-name>, <publisher-loc>Beijing</publisher-loc>, <size units="page">259 pp</size>.</mixed-citation></ref></ref-list></tp:taxon-treatment>
