# Supplementary material for: ﻿Description of six new crab-spider species and first description of the male of Phartaxizang Liu & Yao, 2023 from Medog, Xizang, China (Araneae, Thomisidae)
Source: Zookeys. 2024 Nov 1;1217:195–213. doi: 10.3897/zookeys.1217.127555 (PMC11549553; doi:10.3897/zookeys.1217.127555)
Supplement: XML Treatment for Pharta xizang [file zookeys.1217.127555-treatment3.xml]

<!DOCTYPE tp:taxon-treatment
  PUBLIC "-//TaxonX//DTD Taxonomic Treatment Publishing DTD v0 20100105//EN" "tax-treatment-NSO.dtd">
<tp:taxon-treatment xmlns:tp="http://www.plazi.org/taxpub"><tp:treatment-meta><kwd-group><label>Taxon classification</label><kwd>
              <named-content content-type="kingdom">Animalia</named-content>
            </kwd><kwd>
              <named-content content-type="order">Araneae</named-content>
            </kwd><kwd>
              <named-content content-type="family">Thomisidae</named-content>
            </kwd></kwd-group><mixed-citation publication-type="journal"><person-group><name><surname>Wang</surname><given-names>Lu-Yu</given-names></name><name><surname>Mu</surname><given-names>Yan-Nan</given-names></name><name><surname>Lu</surname><given-names>Qian-Le</given-names></name><name><surname>Xu</surname><given-names>Yong-Qiang</given-names></name><name><surname>Bu</surname><given-names>Hai-Tao</given-names></name><name><surname>Zhang</surname><given-names>Feng</given-names></name><name><surname>Zhang</surname><given-names>Zhi-Sheng</given-names></name></person-group><article-title>﻿Description of six new crab-spider species and first description of the male of <italic><tp:taxon-name><tp:taxon-name-part taxon-name-part-type="genus" reg="Pharta">Pharta</tp:taxon-name-part><tp:taxon-name-part taxon-name-part-type="species" reg="xizang">xizang</tp:taxon-name-part></tp:taxon-name></italic> Liu &amp; Yao, 2023 from Medog, Xizang, China (<tp:taxon-name><tp:taxon-name-part taxon-name-part-type="order">Araneae</tp:taxon-name-part></tp:taxon-name>, <tp:taxon-name><tp:taxon-name-part taxon-name-part-type="family">Thomisidae</tp:taxon-name-part></tp:taxon-name>)</article-title><source>Zookeys</source><day>01</day><month>11</month><year>2024</year><volume>1217</volume><fpage>195</fpage><lpage>213</lpage><pub-id pub-id-type="doi">10.3897/zookeys.1217.127555</pub-id></mixed-citation></tp:treatment-meta><tp:nomenclature><label>﻿</label><tp:taxon-name>
            <object-id xmlns:xlink="http://www.w3.org/1999/xlink" content-type="arpha" xlink:type="simple">5EF8BCFC-9C1A-5816-B1A7-130FD948E488</object-id>
            <tp:taxon-name-part taxon-name-part-type="genus" reg="Pharta">Pharta</tp:taxon-name-part>
            <tp:taxon-name-part taxon-name-part-type="species" reg="xizang">xizang</tp:taxon-name-part>
          </tp:taxon-name><tp:taxon-authority>Liu &amp; Yao, 2023</tp:taxon-authority><xref ref-type="fig" rid="F2">Figs 2A</xref><xref ref-type="fig" rid="F3">, 3C, D</xref><xref ref-type="fig" rid="F6">, 6</xref><xref ref-type="fig" rid="F11">, 11</xref><tp:nomenclature-citation-list><tp:nomenclature-citation><tp:taxon-name>
                <tp:taxon-name-part taxon-name-part-type="genus" reg="Pharta">Pharta</tp:taxon-name-part>
                <tp:taxon-name-part taxon-name-part-type="species" reg="xizang">xizang</tp:taxon-name-part>
              </tp:taxon-name><comment>Liu &amp; Yao in <xref ref-type="bibr" rid="B9">Li et al., 2023</xref>: 176, fig. 4A–G (♀).</comment></tp:nomenclature-citation></tp:nomenclature-citation-list></tp:nomenclature><tp:treatment-sec sec-type="material" id="SECID0EARAG"><title>Material examined.</title><p><bold>China, Xizang, Medog County</bold>: • 2 ♂, Medog Town, <named-content xmlns:xlink="http://www.w3.org/1999/xlink" content-type="dwc:verbatimCoordinates" xlink:type="simple"><named-content content-type="geo-json" specific-use="{&#34;type&#34;:&#34;Point&#34;,&#34;coordinates&#34;:[95.326967,29.324500]}" id="NCID0ELRAG" xlink:type="simple">29°19.470'N, 95°19.618'E</named-content></named-content>, elev. 1116 m, 27 June 2018, L.Y. Wang, Z.S. Wu and Y.N. Mu leg; • 1 ♀, Beibeng Township, Damu, <named-content xmlns:xlink="http://www.w3.org/1999/xlink" content-type="dwc:verbatimCoordinates" xlink:type="simple"><named-content content-type="geo-json" specific-use="{&#34;type&#34;:&#34;Point&#34;,&#34;coordinates&#34;:[95.183611,29.247500]}" id="NCID0ETRAG" xlink:type="simple">29°14'51"N, 95°11'1"E</named-content></named-content>, elev. 924 m, 28 June 2018, L.Y. Wang, Y.N. Mu and Z.S. Wu leg; • 1 ♀, Medog Town, Yarang Village, <named-content xmlns:xlink="http://www.w3.org/1999/xlink" content-type="dwc:verbatimCoordinates" xlink:type="simple"><named-content content-type="geo-json" specific-use="{&#34;type&#34;:&#34;Point&#34;,&#34;coordinates&#34;:[95.280450,29.295967]}" id="NCID0E2RAG" xlink:type="simple">29°17.758'N, 95°16.827'E</named-content></named-content>, elev. 761 m, 22 May 2019, L.Y. Wang, T. Yuan, P. Liu and H. Wang leg; • 1 ♀, Medog Town, 23 May 2019, L.Y. Wang, T. Yuan, P. Liu and H. Wang leg; • 2 ♂ 4 ♀, Beibeng Township, Badeng Village, <named-content xmlns:xlink="http://www.w3.org/1999/xlink" content-type="dwc:verbatimCoordinates" xlink:type="simple"><named-content content-type="geo-json" specific-use="{&#34;type&#34;:&#34;Point&#34;,&#34;coordinates&#34;:[95.168611,29.274444]}" id="NCID0EDSAG" xlink:type="simple">29°16'28"N, 95°10'7"E</named-content></named-content>, elev. 851 m, 7 July 2023, Z.S. Zhang, L.Y. Wang, Q.L. Lu and X.L. Chen leg; • 2 ♂, Mirage Observation Deck, <named-content xmlns:xlink="http://www.w3.org/1999/xlink" content-type="dwc:verbatimCoordinates" xlink:type="simple"><named-content content-type="geo-json" specific-use="{&#34;type&#34;:&#34;Point&#34;,&#34;coordinates&#34;:[95.345278,29.343333]}" id="NCID0ELSAG" xlink:type="simple">29°20'36"N, 95°20'43"E</named-content></named-content>, elev. 1297 m, 8 July 2023, Z.S. Zhang, L.Y. Wang, Q.L. Lu and X.L. Chen leg.</p></tp:treatment-sec><tp:treatment-sec sec-type="diagnosis" id="SECID0EQSAG"><title>Diagnosis.</title><p>This species resembles <italic><tp:taxon-name><tp:taxon-name-part taxon-name-part-type="genus" reg="Pharta">P.</tp:taxon-name-part><tp:taxon-name-part taxon-name-part-type="species" reg="tangi">tangi</tp:taxon-name-part></tp:taxon-name></italic> Wang, Mi &amp; Peng, 2016 (<xref ref-type="bibr" rid="B20">Wang et al. 2016</xref>: 130, figs 1A–G, 2A–D) in having similar shaped spermathecae, but differs it from the latter by the knife-like ventral tibial apophysis (vs rhabditiform and slightly curved in <italic><tp:taxon-name><tp:taxon-name-part taxon-name-part-type="genus" reg="Pharta">P.</tp:taxon-name-part><tp:taxon-name-part taxon-name-part-type="species" reg="tangi">tangi</tp:taxon-name-part></tp:taxon-name></italic>), the multiple spines at the base of ventral tibial apophysis (vs spine absent in <italic><tp:taxon-name><tp:taxon-name-part taxon-name-part-type="genus" reg="Pharta">P.</tp:taxon-name-part><tp:taxon-name-part taxon-name-part-type="species" reg="tangi">tangi</tp:taxon-name-part></tp:taxon-name></italic>), the folded posterior half part of conductor (vs knife-shaped in <italic><tp:taxon-name><tp:taxon-name-part taxon-name-part-type="genus" reg="Pharta">P.</tp:taxon-name-part><tp:taxon-name-part taxon-name-part-type="species" reg="tangi">tangi</tp:taxon-name-part></tp:taxon-name></italic>), and the kidney-shaped spermathecae (vs long oval in <italic><tp:taxon-name><tp:taxon-name-part taxon-name-part-type="genus" reg="Pharta">P.</tp:taxon-name-part><tp:taxon-name-part taxon-name-part-type="species" reg="tangi">tangi</tp:taxon-name-part></tp:taxon-name></italic>) (Fig. <xref ref-type="fig" rid="F6">6</xref>). This new species also resembles <italic><tp:taxon-name><tp:taxon-name-part taxon-name-part-type="genus" reg="Pharta">P.</tp:taxon-name-part><tp:taxon-name-part taxon-name-part-type="species" reg="gongshan">gongshan</tp:taxon-name-part></tp:taxon-name></italic> (Yang, Zhu &amp; Song, 2006) (<xref ref-type="bibr" rid="B2">Benjamin 2011</xref>: 80, figs 47A, B, D–F, 49A–F, 51A–D) in having a similar shaped bulb, but it can be distinguished by the bifurcated tip of the conductor (vs not bifurcated in <italic><tp:taxon-name><tp:taxon-name-part taxon-name-part-type="genus" reg="Pharta">P.</tp:taxon-name-part><tp:taxon-name-part taxon-name-part-type="species" reg="gongshan">gongshan</tp:taxon-name-part></tp:taxon-name></italic>) and the small copulatory openings located towards the posterior (vs large copulatory openings towards the lateral).</p><fig id="F2" position="float" orientation="portrait"><object-id xmlns:xlink="http://www.w3.org/1999/xlink" content-type="doi" xlink:type="simple">10.3897/zookeys.1217.127555.figure2</object-id><object-id xmlns:xlink="http://www.w3.org/1999/xlink" content-type="arpha" xlink:type="simple">D198D199-7B12-56D4-AC60-902CEA1F45D2</object-id><label>Figure 2.</label><caption><p>Living photos of crab spiders <bold>A</bold><italic><tp:taxon-name><tp:taxon-name-part taxon-name-part-type="genus" reg="Pharta">Pharta</tp:taxon-name-part><tp:taxon-name-part taxon-name-part-type="species" reg="xizang">xizang</tp:taxon-name-part></tp:taxon-name></italic> Liu &amp; Yao, 2023, female <bold>B, C</bold><italic><tp:taxon-name><tp:taxon-name-part taxon-name-part-type="genus" reg="Sinothomisus">Sinothomisus</tp:taxon-name-part><tp:taxon-name-part taxon-name-part-type="species" reg="dawai">dawai</tp:taxon-name-part></tp:taxon-name></italic> Wang, Lu &amp; Zhang, sp. nov. <bold>B</bold> male holotype <bold>C</bold> female <bold>D</bold><italic><tp:taxon-name><tp:taxon-name-part taxon-name-part-type="genus" reg="Spilosynema">Spilosynema</tp:taxon-name-part><tp:taxon-name-part taxon-name-part-type="species" reg="xizang">xizang</tp:taxon-name-part></tp:taxon-name></italic> Wang, Lu &amp; Zhang, sp. nov., female paratype. Photographed by Qian-Le Lu.</p></caption><graphic xmlns:xlink="http://www.w3.org/1999/xlink" xlink:href="zookeys-1217-195_article-127555__-g002.jpg" position="float" orientation="portrait" xlink:type="simple" id="oo_1165861.jpg"><uri content-type="original_file" xlink:type="simple">https://binary.pensoft.net/fig/1165861</uri></graphic></fig></tp:treatment-sec><tp:treatment-sec sec-type="description" id="SECID0EHXAG"><title>Description.</title><p><bold>Male</bold> (Fig. <xref ref-type="fig" rid="F3">3C</xref>) total length 5.89. Prosoma 2.74 long, 2.40 wide; Opisthosoma 3.08 long, 2.43 wide. Carapace yellow-brown, with a deep-brown spot. Eye sizes and interdistances: <abbrev xmlns:xlink="http://www.w3.org/1999/xlink" xlink:title="anterior median eye" id="ABBRID0ETXAG" xlink:type="simple">AME</abbrev> 0.07, <abbrev xmlns:xlink="http://www.w3.org/1999/xlink" xlink:title="anterior lateral eye" id="ABBRID0EXXAG" xlink:type="simple">ALE</abbrev> 0.20, <abbrev xmlns:xlink="http://www.w3.org/1999/xlink" xlink:title="posterior median eye" id="ABBRID0E2XAG" xlink:type="simple">PME</abbrev> 0.16, <abbrev xmlns:xlink="http://www.w3.org/1999/xlink" xlink:title="posterior lateral eye" id="ABBRID0E6XAG" xlink:type="simple">PLE</abbrev> 0.18; <abbrev xmlns:xlink="http://www.w3.org/1999/xlink" xlink:title="anterior median eye" id="ABBRID0EDYAG" xlink:type="simple">AME</abbrev>–<abbrev xmlns:xlink="http://www.w3.org/1999/xlink" xlink:title="anterior median eye" id="ABBRID0EHYAG" xlink:type="simple">AME</abbrev> 0.12, <abbrev xmlns:xlink="http://www.w3.org/1999/xlink" xlink:title="anterior median eye" id="ABBRID0ELYAG" xlink:type="simple">AME</abbrev>–<abbrev xmlns:xlink="http://www.w3.org/1999/xlink" xlink:title="anterior lateral eye" id="ABBRID0EPYAG" xlink:type="simple">ALE</abbrev> 0.07, <abbrev xmlns:xlink="http://www.w3.org/1999/xlink" xlink:title="posterior median eye" id="ABBRID0ETYAG" xlink:type="simple">PME</abbrev>–<abbrev xmlns:xlink="http://www.w3.org/1999/xlink" xlink:title="posterior median eye" id="ABBRID0EXYAG" xlink:type="simple">PME</abbrev> 0.14, <abbrev xmlns:xlink="http://www.w3.org/1999/xlink" xlink:title="posterior median eye" id="ABBRID0E2YAG" xlink:type="simple">PME</abbrev>–<abbrev xmlns:xlink="http://www.w3.org/1999/xlink" xlink:title="posterior lateral eye" id="ABBRID0E6YAG" xlink:type="simple">PLE</abbrev> 0.16, <abbrev xmlns:xlink="http://www.w3.org/1999/xlink" xlink:title="anterior lateral eye" id="ABBRID0EDZAG" xlink:type="simple">ALE</abbrev>–<abbrev xmlns:xlink="http://www.w3.org/1999/xlink" xlink:title="posterior lateral eye" id="ABBRID0EHZAG" xlink:type="simple">PLE</abbrev> 0.17. <abbrev xmlns:xlink="http://www.w3.org/1999/xlink" xlink:title="median ocular area" id="ABBRID0ELZAG" xlink:type="simple">MOA</abbrev> 0.42 long, anterior width 0.26, posterior width 0.45. Clypeus height 0.15. Chelicerae brown, with 3 promarginal and 3 retromarginal teeth. Labium and endites yellow-brown, longer than wide. Sternum yellow-brown and scutellate, with brown hairs. Leg measurements: I 11.47 (3.39, 4.34, 2.51, 1.23); II 10.92 (3.24, 4.14, 2.28, 1.26); III 6.16 (1.97, 2.34, 1.13, 0.72); IV 7.25 (2.28, 2.61, 1.58, 0.78). Leg formula: 1243. Opisthosoma oval, yellow, with a deep-red spot. Spinnerets yellow-brown.</p><fig id="F3" position="float" orientation="portrait"><object-id xmlns:xlink="http://www.w3.org/1999/xlink" content-type="doi" xlink:type="simple">10.3897/zookeys.1217.127555.figure3</object-id><object-id xmlns:xlink="http://www.w3.org/1999/xlink" content-type="arpha" xlink:type="simple">3125AA1E-27A8-5DDC-952F-0F6DF31722BA</object-id><label>Figure 3.</label><caption><p>Habitus, dorsal view <bold>A, B</bold><italic><tp:taxon-name><tp:taxon-name-part taxon-name-part-type="genus" reg="Camaricus">Camaricus</tp:taxon-name-part><tp:taxon-name-part taxon-name-part-type="species" reg="medog">medog</tp:taxon-name-part></tp:taxon-name></italic> Wang, Lu &amp; Zhang, sp. nov. (<bold>A</bold> male holotype <bold>B</bold> female paratype) <bold>C, D</bold><italic><tp:taxon-name><tp:taxon-name-part taxon-name-part-type="genus" reg="Pharta">Pharta</tp:taxon-name-part><tp:taxon-name-part taxon-name-part-type="species" reg="xizang">xizang</tp:taxon-name-part></tp:taxon-name></italic> Liu &amp; Yao, 2023 (<bold>C</bold> male <bold>D</bold> female) <bold>E, F</bold><italic><tp:taxon-name><tp:taxon-name-part taxon-name-part-type="genus" reg="Sinothomisus">Sinothomisus</tp:taxon-name-part><tp:taxon-name-part taxon-name-part-type="species" reg="beibeng">beibeng</tp:taxon-name-part></tp:taxon-name></italic> Wang, Lu &amp; Zhang, sp. nov. (<bold>E</bold> male holotype <bold>F</bold> female paratype) <bold>G, H</bold><italic><tp:taxon-name><tp:taxon-name-part taxon-name-part-type="genus" reg="Sinothomisus">Sinothomisus</tp:taxon-name-part><tp:taxon-name-part taxon-name-part-type="species" reg="dawai">dawai</tp:taxon-name-part></tp:taxon-name></italic> Wang, Lu &amp; Zhang, sp. nov. (<bold>G</bold> male holotype <bold>H</bold> female paratype) <bold>I, J</bold><italic><tp:taxon-name><tp:taxon-name-part taxon-name-part-type="genus" reg="Spilosynema">Spilosynema</tp:taxon-name-part><tp:taxon-name-part taxon-name-part-type="species" reg="xizang">xizang</tp:taxon-name-part></tp:taxon-name></italic> Wang, Lu &amp; Zhang, sp. nov. (<bold>I</bold> male holotype <bold>J</bold> female paratype) <bold>K, L</bold><italic><tp:taxon-name><tp:taxon-name-part taxon-name-part-type="genus" reg="Thomisus">Thomisus</tp:taxon-name-part><tp:taxon-name-part taxon-name-part-type="species" reg="yarang">yarang</tp:taxon-name-part></tp:taxon-name></italic> Wang, Lu &amp; Zhang, sp. nov. (<bold>K</bold> male holotype, <bold>L</bold> female paratype) <bold>M, N</bold><italic><tp:taxon-name><tp:taxon-name-part taxon-name-part-type="genus" reg="Monaeses">Monaeses</tp:taxon-name-part><tp:taxon-name-part taxon-name-part-type="species" reg="xizang">xizang</tp:taxon-name-part></tp:taxon-name></italic> Wang, Lu &amp; Zhang, sp. nov. (<bold>M</bold> male holotype <bold>N</bold> female paratype).</p></caption><graphic xmlns:xlink="http://www.w3.org/1999/xlink" xlink:href="zookeys-1217-195_article-127555__-g003.jpg" position="float" orientation="portrait" xlink:type="simple" id="oo_1165862.jpg"><uri content-type="original_file" xlink:type="simple">https://binary.pensoft.net/fig/1165862</uri></graphic></fig><fig id="F4" position="float" orientation="portrait"><object-id xmlns:xlink="http://www.w3.org/1999/xlink" content-type="doi" xlink:type="simple">10.3897/zookeys.1217.127555.figure4</object-id><object-id xmlns:xlink="http://www.w3.org/1999/xlink" content-type="arpha" xlink:type="simple">D83A5430-A993-5CE1-B60F-8A6F9F35AF17</object-id><label>Figure 4.</label><caption><p><italic><tp:taxon-name><tp:taxon-name-part taxon-name-part-type="genus" reg="Camaricus">Camaricus</tp:taxon-name-part><tp:taxon-name-part taxon-name-part-type="species" reg="medog">medog</tp:taxon-name-part></tp:taxon-name></italic> Wang, Lu &amp; Zhang, sp. nov. <bold>A, B</bold> holotype male <bold>C, D</bold> paratype female <bold>A</bold> male left palp, ventral view <bold>B</bold> same, retrolateral view. <bold>C</bold> epigyne, ventral view <bold>D</bold> same, dorsal view. Abbreviations: CD = copulatory duct; CO = copulatory opening; E = embolus; FD = fertilization duct; RTA = retrolateral tibial apophysis; VTA = ventral tibial apophysis; S = spermathecal.</p></caption><graphic xmlns:xlink="http://www.w3.org/1999/xlink" xlink:href="zookeys-1217-195_article-127555__-g004.jpg" position="float" orientation="portrait" xlink:type="simple" id="oo_1165863.jpg"><uri content-type="original_file" xlink:type="simple">https://binary.pensoft.net/fig/1165863</uri></graphic></fig><fig id="F5" position="float" orientation="portrait"><object-id xmlns:xlink="http://www.w3.org/1999/xlink" content-type="doi" xlink:type="simple">10.3897/zookeys.1217.127555.figure5</object-id><object-id xmlns:xlink="http://www.w3.org/1999/xlink" content-type="arpha" xlink:type="simple">C47E7E54-669B-5FAA-B060-9DC36985584B</object-id><label>Figure 5.</label><caption><p><italic><tp:taxon-name><tp:taxon-name-part taxon-name-part-type="genus" reg="Monaeses">Monaeses</tp:taxon-name-part><tp:taxon-name-part taxon-name-part-type="species" reg="xizang">xizang</tp:taxon-name-part></tp:taxon-name></italic> Wang, Lu &amp; Zhang, sp. nov. <bold>A, B</bold> holotype male <bold>C, D</bold> paratype female <bold>A</bold> male left palp, ventral view <bold>B</bold> same, retrolateral view <bold>C</bold> epigyne, ventral view <bold>D</bold> same, dorsal view. Abbreviations: CD = copulatory duct; CO = copulatory opening; E = embolus; FD = fertilization duct; RTA = retrolateral tibial apophysis; VTA = ventral tibial apophysis; S = spermathecal.</p></caption><graphic xmlns:xlink="http://www.w3.org/1999/xlink" xlink:href="zookeys-1217-195_article-127555__-g005.jpg" position="float" orientation="portrait" xlink:type="simple" id="oo_1165864.jpg"><uri content-type="original_file" xlink:type="simple">https://binary.pensoft.net/fig/1165864</uri></graphic></fig><p><bold><italic>Palp</italic></bold> (Fig. <xref ref-type="fig" rid="F6">6A–C</xref>). Tibia longer than wide. Ventral tibial apophysis knife-like, three times longer than wide, base of ventral tibial apophysis bulging, with multiple spines. Conductor originating from centre of bulb, base wider than embolus, anterior part folded as a furrow. Embolus strong, originating at approximately 9-o’clock position, with its tip staying in conductor furrow.</p><fig id="F6" position="float" orientation="portrait"><object-id xmlns:xlink="http://www.w3.org/1999/xlink" content-type="doi" xlink:type="simple">10.3897/zookeys.1217.127555.figure6</object-id><object-id xmlns:xlink="http://www.w3.org/1999/xlink" content-type="arpha" xlink:type="simple">EF60F055-5257-5E63-BB60-0201C8DDD7B1</object-id><label>Figure 6.</label><caption><p><italic><tp:taxon-name><tp:taxon-name-part taxon-name-part-type="genus" reg="Pharta">Pharta</tp:taxon-name-part><tp:taxon-name-part taxon-name-part-type="species" reg="xizang">xizang</tp:taxon-name-part></tp:taxon-name></italic> Liu &amp; Yao, 2023 <bold>A</bold> male left palp, prolateral view <bold>B</bold> same, ventral view <bold>C</bold> same, retrolateral view <bold>D</bold> epigyne, ventral view <bold>E</bold> same, dorsal view. Abbreviations: CD = copulatory duct; C = conductor; CO = copulatory opening; E = embolus; FD = fertilization duct; VTA = ventral tibial apophysis; S = spermathecal.</p></caption><graphic xmlns:xlink="http://www.w3.org/1999/xlink" xlink:href="zookeys-1217-195_article-127555__-g006.jpg" position="float" orientation="portrait" xlink:type="simple" id="oo_1165865.jpg"><uri content-type="original_file" xlink:type="simple">https://binary.pensoft.net/fig/1165865</uri></graphic></fig><p><bold>Female</bold> (Fig. <xref ref-type="fig" rid="F3">3D</xref>) total length 7.20. Prosoma 3.04 long, 2.52 wide; opisthosoma 3.82 long, 3.47 wide. Eye sizes and interdistances: <abbrev xmlns:xlink="http://www.w3.org/1999/xlink" xlink:title="anterior median eye" id="ABBRID0EQBBG" xlink:type="simple">AME</abbrev> 0.06, <abbrev xmlns:xlink="http://www.w3.org/1999/xlink" xlink:title="anterior lateral eye" id="ABBRID0EUBBG" xlink:type="simple">ALE</abbrev> 0.19, <abbrev xmlns:xlink="http://www.w3.org/1999/xlink" xlink:title="posterior median eye" id="ABBRID0EYBBG" xlink:type="simple">PME</abbrev> 0.16, <abbrev xmlns:xlink="http://www.w3.org/1999/xlink" xlink:title="posterior lateral eye" id="ABBRID0E3BBG" xlink:type="simple">PLE</abbrev>, 0.19; <abbrev xmlns:xlink="http://www.w3.org/1999/xlink" xlink:title="anterior median eye" id="ABBRID0EACBG" xlink:type="simple">AME</abbrev>–<abbrev xmlns:xlink="http://www.w3.org/1999/xlink" xlink:title="anterior median eye" id="ABBRID0EECBG" xlink:type="simple">AME</abbrev> 0.14, <abbrev xmlns:xlink="http://www.w3.org/1999/xlink" xlink:title="anterior median eye" id="ABBRID0EICBG" xlink:type="simple">AME</abbrev>–<abbrev xmlns:xlink="http://www.w3.org/1999/xlink" xlink:title="anterior lateral eye" id="ABBRID0EMCBG" xlink:type="simple">ALE</abbrev> 0.10, <abbrev xmlns:xlink="http://www.w3.org/1999/xlink" xlink:title="posterior median eye" id="ABBRID0EQCBG" xlink:type="simple">PME</abbrev>–<abbrev xmlns:xlink="http://www.w3.org/1999/xlink" xlink:title="posterior median eye" id="ABBRID0EUCBG" xlink:type="simple">PME</abbrev> 0.14, <abbrev xmlns:xlink="http://www.w3.org/1999/xlink" xlink:title="posterior median eye" id="ABBRID0EYCBG" xlink:type="simple">PME</abbrev>–<abbrev xmlns:xlink="http://www.w3.org/1999/xlink" xlink:title="posterior lateral eye" id="ABBRID0E3CBG" xlink:type="simple">PLE</abbrev> 0.19, <abbrev xmlns:xlink="http://www.w3.org/1999/xlink" xlink:title="anterior lateral eye" id="ABBRID0EADBG" xlink:type="simple">ALE</abbrev>–<abbrev xmlns:xlink="http://www.w3.org/1999/xlink" xlink:title="posterior lateral eye" id="ABBRID0EEDBG" xlink:type="simple">PLE</abbrev> 0.19. <abbrev xmlns:xlink="http://www.w3.org/1999/xlink" xlink:title="median ocular area" id="ABBRID0EIDBG" xlink:type="simple">MOA</abbrev> 0.45 long, anterior width 0.27, posterior width 0.48. Clypeus height 0.17. Leg measurements: I 11.07 (3.28, 4.61, 2.16, 1.02); II 10.28 (3.09, 4.21, 1.92, 1.06); III 5.90 (1.88, 2.37, 0.99, 0.66); IV 7.24 (2.30, 2.65, 1.55, 0.74). Leg formula: 1243.</p><p><bold><italic>Epigyne</italic></bold> (Fig. <xref ref-type="fig" rid="F6">6D, E</xref>). Epigynal plate almost rounded. Copulatory openings small, rounded, far away from each other. Copulatory ducts short. Spermathecae kidney-shaped. Fertilization ducts crescent-shaped.</p></tp:treatment-sec><tp:treatment-sec sec-type="distribution" id="SECID0EXDBG"><title>Distribution.</title><p>China (Xizang, Medog) (Fig. <xref ref-type="fig" rid="F11">11</xref>).</p><sec sec-type="﻿Genus Sinothomisus Tang, Yin, Griswold &amp; Peng, 2006 (华蟹蛛属)" id="SECID0EBEBG"><title>﻿Genus <italic><tp:taxon-name><tp:taxon-name-part taxon-name-part-type="genus" reg="Sinothomisus">Sinothomisus</tp:taxon-name-part></tp:taxon-name></italic> Tang, Yin, Griswold &amp; Peng, 2006 (华蟹蛛属)</title></sec></tp:treatment-sec><tp:treatment-sec><!--Section generated to contain objects referenced in tp:taxon-treatment.--><fig id="F11" position="float" orientation="portrait"><object-id xmlns:xlink="http://www.w3.org/1999/xlink" content-type="doi" xlink:type="simple">10.3897/zookeys.1217.127555.figure11</object-id><object-id xmlns:xlink="http://www.w3.org/1999/xlink" content-type="arpha" xlink:type="simple">4FED28F7-AC01-5EF8-AE05-FCDBE50D35EB</object-id><label>Figure 11.</label><caption><p>Distribution of crab spiders from Medog, Xizang, China.</p></caption><graphic xmlns:xlink="http://www.w3.org/1999/xlink" xlink:href="zookeys-1217-195_article-127555__-g011.jpg" position="float" orientation="portrait" xlink:type="simple" id="oo_1165870.jpg"><uri content-type="original_file" xlink:type="simple">https://binary.pensoft.net/fig/1165870</uri></graphic></fig></tp:treatment-sec><ref-list><ref id="B9"><mixed-citation xmlns:xlink="http://www.w3.org/1999/xlink" xlink:type="simple"><person-group><name name-style="western"><surname>Li</surname><given-names>CZ</given-names></name><name name-style="western"><surname>Yao</surname><given-names>YB</given-names></name><name name-style="western"><surname>Xiao</surname><given-names>YH</given-names></name><name name-style="western"><surname>Liu</surname><given-names>KK</given-names></name></person-group> (<year>2023</year>) <article-title>Two new thomisid species (<tp:taxon-name><tp:taxon-name-part taxon-name-part-type="class">Arachnida</tp:taxon-name-part></tp:taxon-name>, <tp:taxon-name><tp:taxon-name-part taxon-name-part-type="order">Araneae</tp:taxon-name-part></tp:taxon-name>, <tp:taxon-name><tp:taxon-name-part taxon-name-part-type="family">Thomisidae</tp:taxon-name-part></tp:taxon-name>) from China and Vietnam, with the first descriptions of the males of <italic><tp:taxon-name><tp:taxon-name-part taxon-name-part-type="genus">Borboropactus</tp:taxon-name-part><tp:taxon-name-part taxon-name-part-type="species">longidens</tp:taxon-name-part></tp:taxon-name></italic> Tang &amp; Li, 2010 and <italic><tp:taxon-name><tp:taxon-name-part taxon-name-part-type="genus">Stephanopis</tp:taxon-name-part><tp:taxon-name-part taxon-name-part-type="species">xiangzhouica</tp:taxon-name-part></tp:taxon-name></italic> Liu, 2022.</article-title><source>ZooKeys</source><volume>1159</volume>: <fpage>169</fpage>–<lpage>187</lpage>. <ext-link xlink:href="10.3897/zookeys.1159.102601" ext-link-type="doi" xlink:type="simple">https://doi.org/10.3897/zookeys.1159.102601</ext-link></mixed-citation></ref><ref id="B20"><mixed-citation xmlns:xlink="http://www.w3.org/1999/xlink" xlink:type="simple"><person-group><name name-style="western"><surname>Wang</surname><given-names>C</given-names></name><name name-style="western"><surname>Mi</surname><given-names>XQ</given-names></name><name name-style="western"><surname>Peng</surname><given-names>XJ</given-names></name></person-group> (<year>2016</year>) <article-title>A new species of <italic><tp:taxon-name><tp:taxon-name-part taxon-name-part-type="genus">Pharta</tp:taxon-name-part></tp:taxon-name></italic> Thorell, 1891 (<tp:taxon-name><tp:taxon-name-part taxon-name-part-type="order">Araneae</tp:taxon-name-part></tp:taxon-name>: <tp:taxon-name><tp:taxon-name-part taxon-name-part-type="family">Thomisidae</tp:taxon-name-part></tp:taxon-name>) from China.</article-title><source>Oriental Insects</source><volume>50</volume>(<issue>3</issue>): <fpage>129</fpage>–<lpage>134</lpage>. <ext-link xlink:href="10.1080/00305316.2016.1197163" ext-link-type="doi" xlink:type="simple">https://doi.org/10.1080/00305316.2016.1197163</ext-link></mixed-citation></ref><ref id="B2"><mixed-citation xmlns:xlink="http://www.w3.org/1999/xlink" xlink:type="simple"><person-group><name name-style="western"><surname>Benjamin</surname><given-names>SP</given-names></name></person-group> (<year>2011</year>) <article-title>Phylogenetics and comparative morphology of crab spiders (<tp:taxon-name><tp:taxon-name-part taxon-name-part-type="order">Araneae</tp:taxon-name-part></tp:taxon-name>: Dionycha, <tp:taxon-name><tp:taxon-name-part taxon-name-part-type="family">Thomisidae</tp:taxon-name-part></tp:taxon-name>).</article-title><source>Zootaxa</source><volume>3080</volume>: <fpage>1</fpage>–<lpage>108</lpage>. <ext-link xlink:href="10.11646/zootaxa.3080.1.1" ext-link-type="doi" xlink:type="simple">https://doi.org/10.11646/zootaxa.3080.1.1</ext-link></mixed-citation></ref></ref-list></tp:taxon-treatment>
