# Supplementary material for: ﻿Description of six new crab-spider species and first description of the male of Phartaxizang Liu & Yao, 2023 from Medog, Xizang, China (Araneae, Thomisidae)
Source: Zookeys. 2024 Nov 1;1217:195–213. doi: 10.3897/zookeys.1217.127555 (PMC11549553; doi:10.3897/zookeys.1217.127555)
Supplement: XML Treatment for Spilosynema motuo [file zookeys.1217.127555-treatment6.xml]

<!DOCTYPE tp:taxon-treatment
  PUBLIC "-//TaxonX//DTD Taxonomic Treatment Publishing DTD v0 20100105//EN" "tax-treatment-NSO.dtd">
<tp:taxon-treatment xmlns:tp="http://www.plazi.org/taxpub"><tp:treatment-meta><kwd-group><label>Taxon classification</label><kwd>
              <named-content content-type="kingdom">Animalia</named-content>
            </kwd><kwd>
              <named-content content-type="order">Araneae</named-content>
            </kwd><kwd>
              <named-content content-type="family">Thomisidae</named-content>
            </kwd></kwd-group><mixed-citation publication-type="journal"><person-group><name><surname>Wang</surname><given-names>Lu-Yu</given-names></name><name><surname>Mu</surname><given-names>Yan-Nan</given-names></name><name><surname>Lu</surname><given-names>Qian-Le</given-names></name><name><surname>Xu</surname><given-names>Yong-Qiang</given-names></name><name><surname>Bu</surname><given-names>Hai-Tao</given-names></name><name><surname>Zhang</surname><given-names>Feng</given-names></name><name><surname>Zhang</surname><given-names>Zhi-Sheng</given-names></name></person-group><article-title>﻿Description of six new crab-spider species and first description of the male of <italic><tp:taxon-name><tp:taxon-name-part taxon-name-part-type="genus" reg="Pharta">Pharta</tp:taxon-name-part><tp:taxon-name-part taxon-name-part-type="species" reg="xizang">xizang</tp:taxon-name-part></tp:taxon-name></italic> Liu &amp; Yao, 2023 from Medog, Xizang, China (<tp:taxon-name><tp:taxon-name-part taxon-name-part-type="order">Araneae</tp:taxon-name-part></tp:taxon-name>, <tp:taxon-name><tp:taxon-name-part taxon-name-part-type="family">Thomisidae</tp:taxon-name-part></tp:taxon-name>)</article-title><source>Zookeys</source><day>01</day><month>11</month><year>2024</year><volume>1217</volume><fpage>195</fpage><lpage>213</lpage><pub-id pub-id-type="doi">10.3897/zookeys.1217.127555</pub-id></mixed-citation></tp:treatment-meta><tp:nomenclature><label>﻿</label><tp:taxon-name>
            <object-id xmlns:xlink="http://www.w3.org/1999/xlink" content-type="arpha" xlink:type="simple">AE55BBBF-317B-553C-9E4E-7579AAA8311B</object-id>
            <tp:taxon-name-part taxon-name-part-type="genus" reg="Spilosynema">Spilosynema</tp:taxon-name-part>
            <tp:taxon-name-part taxon-name-part-type="species" reg="motuo">motuo</tp:taxon-name-part>
            <object-id xmlns:xlink="http://www.w3.org/1999/xlink" content-type="zoobank" xlink:type="simple">https://zoobank.org/C8CEDAA7-E58F-43AF-B415-3B0C06A84AE4</object-id>
          </tp:taxon-name><tp:taxon-authority>Wang, Lu &amp; Zhang</tp:taxon-authority><tp:taxon-status xmlns:xlink="http://www.w3.org/1999/xlink" xlink:type="simple">sp. nov.</tp:taxon-status><xref ref-type="fig" rid="F2">Figs 2D</xref><xref ref-type="fig" rid="F3">, 3I–J</xref><xref ref-type="fig" rid="F9">, 9</xref><xref ref-type="fig" rid="F11">, 11</xref></tp:nomenclature><tp:treatment-sec sec-type="type material" id="SECID0E55BG"><title>Type material.</title><p><bold><italic>Holotype</italic></bold> • ♂ (<abbrev xmlns:xlink="http://www.w3.org/1999/xlink" xlink:title="Collection of Spiders, School of Life Sciences, Southwest University" id="ABBRID0EJ6BG" xlink:type="simple">SWUC</abbrev>-T-THO-05-01), China, Xizang, Medog County, Beibeng Township, <named-content xmlns:xlink="http://www.w3.org/1999/xlink" content-type="dwc:verbatimCoordinates" xlink:type="simple"><named-content content-type="geo-json" specific-use="{&#34;type&#34;:&#34;Point&#34;,&#34;coordinates&#34;:[95.183667,29.247833]}" id="NCID0EQ6BG" xlink:type="simple">29°14.87'N, 95°11.02'E</named-content></named-content>, elev. 924 m, 19 December 2023, Z.S. Zhang, L.Y. Wang, Q.L. Lu and Y.N. Mu leg. <bold><italic>Paratypes</italic></bold>: • 1 ♀ (<abbrev xmlns:xlink="http://www.w3.org/1999/xlink" xlink:title="Collection of Spiders, School of Life Sciences, Southwest University" id="ABBRID0EY6BG" xlink:type="simple">SWUC</abbrev>-T-THO-05-02), Beibeng Township, Damu, <named-content xmlns:xlink="http://www.w3.org/1999/xlink" content-type="dwc:verbatimCoordinates" xlink:type="simple"><named-content content-type="geo-json" specific-use="{&#34;type&#34;:&#34;Point&#34;,&#34;coordinates&#34;:[95.183611,29.247500]}" id="NCID0EAAAI" xlink:type="simple">29°14'51"N, 95°11'1"E</named-content></named-content>, elev. 924 m, 28 June 2018, L.Y. Wang, Y.N. Mu and Z.S. Wu leg. • 1 ♀ (<abbrev xmlns:xlink="http://www.w3.org/1999/xlink" xlink:title="Collection of Spiders, School of Life Sciences, Southwest University" id="ABBRID0EFAAI" xlink:type="simple">SWUC</abbrev>-T-THO-05-03), Dexing Township, Guoguotang, <named-content xmlns:xlink="http://www.w3.org/1999/xlink" content-type="dwc:verbatimCoordinates" xlink:type="simple"><named-content content-type="geo-json" specific-use="{&#34;type&#34;:&#34;Point&#34;,&#34;coordinates&#34;:[95.272667,29.326000]}" id="NCID0EMAAI" xlink:type="simple">29°19.560'N, 95°16.360'E</named-content></named-content>, elev.1025 m, 29 June 2018, L.Y. Wang, Y.N. Mu and Z.S. Wu leg. • 1 ♀ (<abbrev xmlns:xlink="http://www.w3.org/1999/xlink" xlink:title="Collection of Spiders, School of Life Sciences, Southwest University" id="ABBRID0ERAAI" xlink:type="simple">SWUC</abbrev>-T-THO-05-04), Beibeng Township, Bayang Village, <named-content xmlns:xlink="http://www.w3.org/1999/xlink" content-type="dwc:verbatimCoordinates" xlink:type="simple"><named-content content-type="geo-json" specific-use="{&#34;type&#34;:&#34;Point&#34;,&#34;coordinates&#34;:[95.095278,29.213611]}" id="NCID0EYAAI" xlink:type="simple">29°12'49"N, 95°5'43"E</named-content></named-content>, elev. 738 m, 7 July 2023, Z.S. Zhang, L.Y. Wang, Q.L. Lu and X.L. Chen leg. • 1 ♀ (<abbrev xmlns:xlink="http://www.w3.org/1999/xlink" xlink:title="Collection of Spiders, School of Life Sciences, Southwest University" id="ABBRID0E4AAI" xlink:type="simple">SWUC</abbrev>-T-THO-05-05), Beibeng Township, Badeng Village, <named-content xmlns:xlink="http://www.w3.org/1999/xlink" content-type="dwc:verbatimCoordinates" xlink:type="simple"><named-content content-type="geo-json" specific-use="{&#34;type&#34;:&#34;Point&#34;,&#34;coordinates&#34;:[95.168611,29.274444]}" id="NCID0EEBAI" xlink:type="simple">29°16'28"N, 95°10'7"E</named-content></named-content>, elev. 851 m, 7 July 2023, Z.S. Zhang, L.Y. Wang, Q.L. Lu and X.L. Chen leg. • 3 ♀ (<abbrev xmlns:xlink="http://www.w3.org/1999/xlink" xlink:title="Collection of Spiders, School of Life Sciences, Southwest University" id="ABBRID0EJBAI" xlink:type="simple">SWUC</abbrev>-T-THO-05-06~08), Mirage Observation Deck, <named-content xmlns:xlink="http://www.w3.org/1999/xlink" content-type="dwc:verbatimCoordinates" xlink:type="simple"><named-content content-type="geo-json" specific-use="{&#34;type&#34;:&#34;Point&#34;,&#34;coordinates&#34;:[95.345278,29.343333]}" id="NCID0EQBAI" xlink:type="simple">29°20'36"N, 95°20'43"E</named-content></named-content>, elev. 1297 m, 8 July 2023, Z.S. Zhang, L.Y. Wang, Q.L. Lu and X.L. Chen leg.</p></tp:treatment-sec><tp:treatment-sec sec-type="etymology" id="SECID0EVBAI"><title>Etymology.</title><p>The specific name is derived from the type locality (medog = motuo); it is a noun in apposition.</p></tp:treatment-sec><tp:treatment-sec sec-type="diagnosis" id="SECID0ENCAI"><title>Diagnosis.</title><p>The male of this new species resembles <italic><tp:taxon-name><tp:taxon-name-part taxon-name-part-type="genus" reg="Spilosynema">S.</tp:taxon-name-part><tp:taxon-name-part taxon-name-part-type="species" reg="comminum">comminum</tp:taxon-name-part></tp:taxon-name></italic> Tang &amp; Li, 2010 (<xref ref-type="bibr" rid="B15">Tang and Li 2010</xref>: 70, figs 52A–D, 54A, B) in the bulb of the same shape and the embolus origin in the same position, but it differs from the latter by the absence of an intermedial tibial apophysis (vs presence in <italic><tp:taxon-name><tp:taxon-name-part taxon-name-part-type="genus" reg="Spilosynema">S.</tp:taxon-name-part><tp:taxon-name-part taxon-name-part-type="species" reg="comminum">comminum</tp:taxon-name-part></tp:taxon-name></italic>), the conical tutacular apophysis (vs hook-shaped in <italic><tp:taxon-name><tp:taxon-name-part taxon-name-part-type="genus" reg="Spilosynema">S.</tp:taxon-name-part><tp:taxon-name-part taxon-name-part-type="species" reg="comminum">comminum</tp:taxon-name-part></tp:taxon-name></italic>) (Fig. <xref ref-type="fig" rid="F9">9A, B</xref>). The female of this new species can be distinguished from all other <italic><tp:taxon-name><tp:taxon-name-part taxon-name-part-type="genus" reg="Spilosynema">Spilosynema</tp:taxon-name-part></tp:taxon-name></italic> species in having the epigynal plate with a hood.</p><fig id="F9" position="float" orientation="portrait"><object-id xmlns:xlink="http://www.w3.org/1999/xlink" content-type="doi" xlink:type="simple">10.3897/zookeys.1217.127555.figure9</object-id><object-id xmlns:xlink="http://www.w3.org/1999/xlink" content-type="arpha" xlink:type="simple">9C8C9AF9-D22B-5C0D-AB88-8CD5BC70284C</object-id><label>Figure 9.</label><caption><p><italic><tp:taxon-name><tp:taxon-name-part taxon-name-part-type="genus" reg="Spilosynema">Spilosynema</tp:taxon-name-part><tp:taxon-name-part taxon-name-part-type="species" reg="motuo">motuo</tp:taxon-name-part></tp:taxon-name></italic> Wang, Lu &amp; Zhang, sp. nov. <bold>A, B</bold> holotype male <bold>C, D</bold> paratype female <bold>A</bold> male left palp, ventral view <bold>B</bold> same, retrolateral view <bold>C</bold> epigyne, ventral view <bold>D</bold> same, dorsal view. Abbreviations: CD = copulatory duct; CO = copulatory opening; E = embolus; FD = fertilization duct; H = hood; RTA = retrolateral tibial apophysis; Tu = tutaculum; TUA = tutacular apophysis; VTA = ventral tibial apophysis; S = spermathecal.</p></caption><graphic xmlns:xlink="http://www.w3.org/1999/xlink" xlink:href="zookeys-1217-195_article-127555__-g009.jpg" position="float" orientation="portrait" xlink:type="simple" id="oo_1165868.jpg"><uri content-type="original_file" xlink:type="simple">https://binary.pensoft.net/fig/1165868</uri></graphic></fig></tp:treatment-sec><tp:treatment-sec sec-type="description" id="SECID0EHFAI"><title>Description.</title><p><bold>Male</bold> holotype (Fig. <xref ref-type="fig" rid="F3">3I</xref>) total length 4.20. Prosoma 2.12 long, 1.98 wide; Opisthosoma 2.18 long, 1.65 wide. Carapace yellow brown. Eye sizes and interdistances: <abbrev xmlns:xlink="http://www.w3.org/1999/xlink" xlink:title="anterior median eye" id="ABBRID0ETFAI" xlink:type="simple">AME</abbrev> 0.11, <abbrev xmlns:xlink="http://www.w3.org/1999/xlink" xlink:title="anterior lateral eye" id="ABBRID0EXFAI" xlink:type="simple">ALE</abbrev> 0.21, <abbrev xmlns:xlink="http://www.w3.org/1999/xlink" xlink:title="posterior median eye" id="ABBRID0E2FAI" xlink:type="simple">PME</abbrev> 0.09, <abbrev xmlns:xlink="http://www.w3.org/1999/xlink" xlink:title="posterior lateral eye" id="ABBRID0E6FAI" xlink:type="simple">PLE</abbrev> 0.15; <abbrev xmlns:xlink="http://www.w3.org/1999/xlink" xlink:title="anterior median eye" id="ABBRID0EDGAI" xlink:type="simple">AME</abbrev>–<abbrev xmlns:xlink="http://www.w3.org/1999/xlink" xlink:title="anterior median eye" id="ABBRID0EHGAI" xlink:type="simple">AME</abbrev> 0.19, <abbrev xmlns:xlink="http://www.w3.org/1999/xlink" xlink:title="anterior median eye" id="ABBRID0ELGAI" xlink:type="simple">AME</abbrev>–<abbrev xmlns:xlink="http://www.w3.org/1999/xlink" xlink:title="anterior lateral eye" id="ABBRID0EPGAI" xlink:type="simple">ALE</abbrev> 0.18, <abbrev xmlns:xlink="http://www.w3.org/1999/xlink" xlink:title="posterior median eye" id="ABBRID0ETGAI" xlink:type="simple">PME</abbrev>–<abbrev xmlns:xlink="http://www.w3.org/1999/xlink" xlink:title="posterior median eye" id="ABBRID0EXGAI" xlink:type="simple">PME</abbrev> 0.23, <abbrev xmlns:xlink="http://www.w3.org/1999/xlink" xlink:title="posterior median eye" id="ABBRID0E2GAI" xlink:type="simple">PME</abbrev>–<abbrev xmlns:xlink="http://www.w3.org/1999/xlink" xlink:title="posterior lateral eye" id="ABBRID0E6GAI" xlink:type="simple">PLE</abbrev> 0.34, <abbrev xmlns:xlink="http://www.w3.org/1999/xlink" xlink:title="anterior lateral eye" id="ABBRID0EDHAI" xlink:type="simple">ALE</abbrev>–<abbrev xmlns:xlink="http://www.w3.org/1999/xlink" xlink:title="posterior lateral eye" id="ABBRID0EHHAI" xlink:type="simple">PLE</abbrev> 0.26. <abbrev xmlns:xlink="http://www.w3.org/1999/xlink" xlink:title="median ocular area" id="ABBRID0ELHAI" xlink:type="simple">MOA</abbrev> 0.45 long, anterior width 0.40, posterior width 0.40. Clypeus height 0.19. Chelicerae brown, with 2 promarginal and 2 retromarginal teeth. Labium and endites brown, longer than wide. Sternum brown and scutellate, with brown hairs. Leg measurements: I 10.49 (2.89, 3.53, 2.64, 1.43); II 10.38 (2.88, 3.59, 2.55, 1.36); III 5.47 (1.72, 1.99, 0.98, 0.78); IV 5.96 (1.99, 2.11, 1.11, 0.75). Leg formula: 1243. Opisthosoma oval, yellow-brown, with a scaly spot. Spinnerets brown.</p><p><bold><italic>Palp</italic></bold> (Fig. <xref ref-type="fig" rid="F9">9A, B</xref>). Tibia as long as wide. Ventral tibial apophysis strong, tip slightly hooked. Retrolateral tibial apophysis curved and strongly sclerotized. Cymbium base with two apophyses. Bulb flat. Embolus filiform, originating at approximately 8-o’clock position, curved along with bulb, tip staying in cymbial furrow.</p><p><bold>Female</bold> paratype (<abbrev xmlns:xlink="http://www.w3.org/1999/xlink" xlink:title="Collection of Spiders, School of Life Sciences, Southwest University" id="ABBRID0E5HAI" xlink:type="simple">SWUC</abbrev>-T-THO-05-02, Fig. <xref ref-type="fig" rid="F3">3J</xref>) total length 5.23. Prosoma 2.28 long, 2.18 wide; opisthosoma 2.93 long, 2.58 wide. Eye sizes and interdistances: <abbrev xmlns:xlink="http://www.w3.org/1999/xlink" xlink:title="anterior median eye" id="ABBRID0EGIAI" xlink:type="simple">AME</abbrev> 0.11, <abbrev xmlns:xlink="http://www.w3.org/1999/xlink" xlink:title="anterior lateral eye" id="ABBRID0EKIAI" xlink:type="simple">ALE</abbrev> 0.22, <abbrev xmlns:xlink="http://www.w3.org/1999/xlink" xlink:title="posterior median eye" id="ABBRID0EOIAI" xlink:type="simple">PME</abbrev> 0.10, <abbrev xmlns:xlink="http://www.w3.org/1999/xlink" xlink:title="posterior lateral eye" id="ABBRID0ESIAI" xlink:type="simple">PLE</abbrev> 0.14; <abbrev xmlns:xlink="http://www.w3.org/1999/xlink" xlink:title="anterior median eye" id="ABBRID0EWIAI" xlink:type="simple">AME</abbrev>–<abbrev xmlns:xlink="http://www.w3.org/1999/xlink" xlink:title="anterior median eye" id="ABBRID0E1IAI" xlink:type="simple">AME</abbrev> 0.25, <abbrev xmlns:xlink="http://www.w3.org/1999/xlink" xlink:title="anterior median eye" id="ABBRID0E5IAI" xlink:type="simple">AME</abbrev>–<abbrev xmlns:xlink="http://www.w3.org/1999/xlink" xlink:title="anterior lateral eye" id="ABBRID0ECJAI" xlink:type="simple">ALE</abbrev> 0.20, <abbrev xmlns:xlink="http://www.w3.org/1999/xlink" xlink:title="posterior median eye" id="ABBRID0EGJAI" xlink:type="simple">PME</abbrev>–<abbrev xmlns:xlink="http://www.w3.org/1999/xlink" xlink:title="posterior median eye" id="ABBRID0EKJAI" xlink:type="simple">PME</abbrev> 0.30, <abbrev xmlns:xlink="http://www.w3.org/1999/xlink" xlink:title="posterior median eye" id="ABBRID0EOJAI" xlink:type="simple">PME</abbrev>–<abbrev xmlns:xlink="http://www.w3.org/1999/xlink" xlink:title="posterior lateral eye" id="ABBRID0ESJAI" xlink:type="simple">PLE</abbrev> 0.44, <abbrev xmlns:xlink="http://www.w3.org/1999/xlink" xlink:title="anterior lateral eye" id="ABBRID0EWJAI" xlink:type="simple">ALE</abbrev>–<abbrev xmlns:xlink="http://www.w3.org/1999/xlink" xlink:title="posterior lateral eye" id="ABBRID0E1JAI" xlink:type="simple">PLE</abbrev> 0.35. <abbrev xmlns:xlink="http://www.w3.org/1999/xlink" xlink:title="median ocular area" id="ABBRID0E5JAI" xlink:type="simple">MOA</abbrev> 0.45 long, anterior width 0.49, posterior width 0.53. Clypeus height 0.24. Leg measurements: I 10.10 (2.97, 3.64, 2.28, 1.21); II 9.98 (3.02, 3.49, 2.29, 1.18); III 5.10 (1.55, 1.90, 0.98, 0.67); IV 5.58 (1.82, 1.92, 1.10, 0.74). Leg formula: 1243.</p><p><bold><italic>Epigyne</italic></bold> (Fig. <xref ref-type="fig" rid="F9">9C, D</xref>). Epigynal plate wider than long, with a hood at middle. Copulatory openings slit-like, distant from each other. Copulatory ducts S-like. Spermathecae peanut-shaped. Fertilization ducts crescent-shaped.</p></tp:treatment-sec><tp:treatment-sec sec-type="variation" id="SECID0ENKAI"><title>Variation.</title><p>Females (<italic>n = 7</italic>) total length 5.23–5.93.</p></tp:treatment-sec><tp:treatment-sec sec-type="distribution" id="SECID0EVKAI"><title>Distribution.</title><p>China (Xizang, Medog) (Fig. <xref ref-type="fig" rid="F11">11</xref>).</p><sec sec-type="﻿Genus Thomisus Walckenaer, 1805 (蟹蛛属)" id="SECID0E6KAI"><title>﻿Genus <italic><tp:taxon-name><tp:taxon-name-part taxon-name-part-type="genus" reg="Thomisus">Thomisus</tp:taxon-name-part></tp:taxon-name></italic> Walckenaer, 1805 (蟹蛛属)</title></sec></tp:treatment-sec><tp:treatment-sec><!--Section generated to contain objects referenced in tp:taxon-treatment.--><fig id="F2" position="float" orientation="portrait"><object-id xmlns:xlink="http://www.w3.org/1999/xlink" content-type="doi" xlink:type="simple">10.3897/zookeys.1217.127555.figure2</object-id><object-id xmlns:xlink="http://www.w3.org/1999/xlink" content-type="arpha" xlink:type="simple">D198D199-7B12-56D4-AC60-902CEA1F45D2</object-id><label>Figure 2.</label><caption><p>Living photos of crab spiders <bold>A</bold><italic><tp:taxon-name><tp:taxon-name-part taxon-name-part-type="genus" reg="Pharta">Pharta</tp:taxon-name-part><tp:taxon-name-part taxon-name-part-type="species" reg="xizang">xizang</tp:taxon-name-part></tp:taxon-name></italic> Liu &amp; Yao, 2023, female <bold>B, C</bold><italic><tp:taxon-name><tp:taxon-name-part taxon-name-part-type="genus" reg="Sinothomisus">Sinothomisus</tp:taxon-name-part><tp:taxon-name-part taxon-name-part-type="species" reg="dawai">dawai</tp:taxon-name-part></tp:taxon-name></italic> Wang, Lu &amp; Zhang, sp. nov. <bold>B</bold> male holotype <bold>C</bold> female <bold>D</bold><italic><tp:taxon-name><tp:taxon-name-part taxon-name-part-type="genus" reg="Spilosynema">Spilosynema</tp:taxon-name-part><tp:taxon-name-part taxon-name-part-type="species" reg="xizang">xizang</tp:taxon-name-part></tp:taxon-name></italic> Wang, Lu &amp; Zhang, sp. nov., female paratype. Photographed by Qian-Le Lu.</p></caption><graphic xmlns:xlink="http://www.w3.org/1999/xlink" xlink:href="zookeys-1217-195_article-127555__-g002.jpg" position="float" orientation="portrait" xlink:type="simple" id="oo_1165861.jpg"><uri content-type="original_file" xlink:type="simple">https://binary.pensoft.net/fig/1165861</uri></graphic></fig><fig id="F3" position="float" orientation="portrait"><object-id xmlns:xlink="http://www.w3.org/1999/xlink" content-type="doi" xlink:type="simple">10.3897/zookeys.1217.127555.figure3</object-id><object-id xmlns:xlink="http://www.w3.org/1999/xlink" content-type="arpha" xlink:type="simple">3125AA1E-27A8-5DDC-952F-0F6DF31722BA</object-id><label>Figure 3.</label><caption><p>Habitus, dorsal view <bold>A, B</bold><italic><tp:taxon-name><tp:taxon-name-part taxon-name-part-type="genus" reg="Camaricus">Camaricus</tp:taxon-name-part><tp:taxon-name-part taxon-name-part-type="species" reg="medog">medog</tp:taxon-name-part></tp:taxon-name></italic> Wang, Lu &amp; Zhang, sp. nov. (<bold>A</bold> male holotype <bold>B</bold> female paratype) <bold>C, D</bold><italic><tp:taxon-name><tp:taxon-name-part taxon-name-part-type="genus" reg="Pharta">Pharta</tp:taxon-name-part><tp:taxon-name-part taxon-name-part-type="species" reg="xizang">xizang</tp:taxon-name-part></tp:taxon-name></italic> Liu &amp; Yao, 2023 (<bold>C</bold> male <bold>D</bold> female) <bold>E, F</bold><italic><tp:taxon-name><tp:taxon-name-part taxon-name-part-type="genus" reg="Sinothomisus">Sinothomisus</tp:taxon-name-part><tp:taxon-name-part taxon-name-part-type="species" reg="beibeng">beibeng</tp:taxon-name-part></tp:taxon-name></italic> Wang, Lu &amp; Zhang, sp. nov. (<bold>E</bold> male holotype <bold>F</bold> female paratype) <bold>G, H</bold><italic><tp:taxon-name><tp:taxon-name-part taxon-name-part-type="genus" reg="Sinothomisus">Sinothomisus</tp:taxon-name-part><tp:taxon-name-part taxon-name-part-type="species" reg="dawai">dawai</tp:taxon-name-part></tp:taxon-name></italic> Wang, Lu &amp; Zhang, sp. nov. (<bold>G</bold> male holotype <bold>H</bold> female paratype) <bold>I, J</bold><italic><tp:taxon-name><tp:taxon-name-part taxon-name-part-type="genus" reg="Spilosynema">Spilosynema</tp:taxon-name-part><tp:taxon-name-part taxon-name-part-type="species" reg="xizang">xizang</tp:taxon-name-part></tp:taxon-name></italic> Wang, Lu &amp; Zhang, sp. nov. (<bold>I</bold> male holotype <bold>J</bold> female paratype) <bold>K, L</bold><italic><tp:taxon-name><tp:taxon-name-part taxon-name-part-type="genus" reg="Thomisus">Thomisus</tp:taxon-name-part><tp:taxon-name-part taxon-name-part-type="species" reg="yarang">yarang</tp:taxon-name-part></tp:taxon-name></italic> Wang, Lu &amp; Zhang, sp. nov. (<bold>K</bold> male holotype, <bold>L</bold> female paratype) <bold>M, N</bold><italic><tp:taxon-name><tp:taxon-name-part taxon-name-part-type="genus" reg="Monaeses">Monaeses</tp:taxon-name-part><tp:taxon-name-part taxon-name-part-type="species" reg="xizang">xizang</tp:taxon-name-part></tp:taxon-name></italic> Wang, Lu &amp; Zhang, sp. nov. (<bold>M</bold> male holotype <bold>N</bold> female paratype).</p></caption><graphic xmlns:xlink="http://www.w3.org/1999/xlink" xlink:href="zookeys-1217-195_article-127555__-g003.jpg" position="float" orientation="portrait" xlink:type="simple" id="oo_1165862.jpg"><uri content-type="original_file" xlink:type="simple">https://binary.pensoft.net/fig/1165862</uri></graphic></fig><fig id="F11" position="float" orientation="portrait"><object-id xmlns:xlink="http://www.w3.org/1999/xlink" content-type="doi" xlink:type="simple">10.3897/zookeys.1217.127555.figure11</object-id><object-id xmlns:xlink="http://www.w3.org/1999/xlink" content-type="arpha" xlink:type="simple">4FED28F7-AC01-5EF8-AE05-FCDBE50D35EB</object-id><label>Figure 11.</label><caption><p>Distribution of crab spiders from Medog, Xizang, China.</p></caption><graphic xmlns:xlink="http://www.w3.org/1999/xlink" xlink:href="zookeys-1217-195_article-127555__-g011.jpg" position="float" orientation="portrait" xlink:type="simple" id="oo_1165870.jpg"><uri content-type="original_file" xlink:type="simple">https://binary.pensoft.net/fig/1165870</uri></graphic></fig></tp:treatment-sec><ref-list><ref id="B15"><mixed-citation xmlns:xlink="http://www.w3.org/1999/xlink" xlink:type="simple"><person-group><name name-style="western"><surname>Tang</surname><given-names>G</given-names></name><name name-style="western"><surname>Li</surname><given-names>SQ</given-names></name></person-group> (<year>2010</year>) <article-title>Crab spiders from Xishuangbanna, Yunnan Province, China (<tp:taxon-name><tp:taxon-name-part taxon-name-part-type="order">Araneae</tp:taxon-name-part></tp:taxon-name>, <tp:taxon-name><tp:taxon-name-part taxon-name-part-type="family">Thomisidae</tp:taxon-name-part></tp:taxon-name>).</article-title><source>Zootaxa</source><volume>2703</volume>: <fpage>1</fpage>–<lpage>105</lpage>. <ext-link xlink:href="10.11646/zootaxa.2703.1.1" ext-link-type="doi" xlink:type="simple">https://doi.org/10.11646/zootaxa.2703.1.1</ext-link></mixed-citation></ref></ref-list></tp:taxon-treatment>
