# Supplementary material for: ﻿Description of six new crab-spider species and first description of the male of Phartaxizang Liu & Yao, 2023 from Medog, Xizang, China (Araneae, Thomisidae)
Source: Zookeys. 2024 Nov 1;1217:195–213. doi: 10.3897/zookeys.1217.127555 (PMC11549553; doi:10.3897/zookeys.1217.127555)
Supplement: XML Treatment for Thomisus yarang [file zookeys.1217.127555-treatment7.xml]

<!DOCTYPE tp:taxon-treatment
  PUBLIC "-//TaxonX//DTD Taxonomic Treatment Publishing DTD v0 20100105//EN" "tax-treatment-NSO.dtd">
<tp:taxon-treatment xmlns:tp="http://www.plazi.org/taxpub"><tp:treatment-meta><kwd-group><label>Taxon classification</label><kwd>
              <named-content content-type="kingdom">Animalia</named-content>
            </kwd><kwd>
              <named-content content-type="order">Araneae</named-content>
            </kwd><kwd>
              <named-content content-type="family">Thomisidae</named-content>
            </kwd></kwd-group><mixed-citation publication-type="journal"><person-group><name><surname>Wang</surname><given-names>Lu-Yu</given-names></name><name><surname>Mu</surname><given-names>Yan-Nan</given-names></name><name><surname>Lu</surname><given-names>Qian-Le</given-names></name><name><surname>Xu</surname><given-names>Yong-Qiang</given-names></name><name><surname>Bu</surname><given-names>Hai-Tao</given-names></name><name><surname>Zhang</surname><given-names>Feng</given-names></name><name><surname>Zhang</surname><given-names>Zhi-Sheng</given-names></name></person-group><article-title>﻿Description of six new crab-spider species and first description of the male of <italic><tp:taxon-name><tp:taxon-name-part taxon-name-part-type="genus" reg="Pharta">Pharta</tp:taxon-name-part><tp:taxon-name-part taxon-name-part-type="species" reg="xizang">xizang</tp:taxon-name-part></tp:taxon-name></italic> Liu &amp; Yao, 2023 from Medog, Xizang, China (<tp:taxon-name><tp:taxon-name-part taxon-name-part-type="order">Araneae</tp:taxon-name-part></tp:taxon-name>, <tp:taxon-name><tp:taxon-name-part taxon-name-part-type="family">Thomisidae</tp:taxon-name-part></tp:taxon-name>)</article-title><source>Zookeys</source><day>01</day><month>11</month><year>2024</year><volume>1217</volume><fpage>195</fpage><lpage>213</lpage><pub-id pub-id-type="doi">10.3897/zookeys.1217.127555</pub-id></mixed-citation></tp:treatment-meta><tp:nomenclature><label>﻿</label><tp:taxon-name>
            <object-id xmlns:xlink="http://www.w3.org/1999/xlink" content-type="arpha" xlink:type="simple">7FE10D02-AF30-5DA1-BB19-1BB68CF2FA31</object-id>
            <tp:taxon-name-part taxon-name-part-type="genus" reg="Thomisus">Thomisus</tp:taxon-name-part>
            <tp:taxon-name-part taxon-name-part-type="species" reg="yarang">yarang</tp:taxon-name-part>
            <object-id xmlns:xlink="http://www.w3.org/1999/xlink" content-type="zoobank" xlink:type="simple">https://zoobank.org/D3B67A42-9792-4B5D-BB7B-077186A88D48</object-id>
          </tp:taxon-name><tp:taxon-authority>Wang, Lu &amp; Zhang</tp:taxon-authority><tp:taxon-status xmlns:xlink="http://www.w3.org/1999/xlink" xlink:type="simple">sp. nov.</tp:taxon-status><xref ref-type="fig" rid="F3">Figs 3K–L</xref><xref ref-type="fig" rid="F10">, 10</xref><xref ref-type="fig" rid="F11">, 11</xref></tp:nomenclature><tp:treatment-sec sec-type="type material" id="SECID0ECNAI"><title>Type material.</title><p><bold><italic>Holotype</italic></bold> • ♂ (<abbrev xmlns:xlink="http://www.w3.org/1999/xlink" xlink:title="Collection of Spiders, School of Life Sciences, Southwest University" id="ABBRID0ENNAI" xlink:type="simple">SWUC</abbrev>-T-THO-06-01), China, Xizang, Medog County, Medog Town, Yarang Village, <named-content xmlns:xlink="http://www.w3.org/1999/xlink" content-type="dwc:verbatimCoordinates" xlink:type="simple"><named-content content-type="geo-json" specific-use="{&#34;type&#34;:&#34;Point&#34;,&#34;coordinates&#34;:[95.280450,29.295967]}" id="NCID0EUNAI" xlink:type="simple">29°17.758'N, 95°16.827'E</named-content></named-content>, elev. 761 m, 28 June 2018, L.Y. Wang, Z.S. Wu and Y.N. Mu leg. <bold><italic>Paratypes</italic></bold>: • 1 ♂ 1 ♀ (<abbrev xmlns:xlink="http://www.w3.org/1999/xlink" xlink:title="Collection of Spiders, School of Life Sciences, Southwest University" id="ABBRID0E3NAI" xlink:type="simple">SWUC</abbrev>-T-THO-06-02 and <abbrev xmlns:xlink="http://www.w3.org/1999/xlink" xlink:title="Collection of Spiders, School of Life Sciences, Southwest University" id="ABBRID0EAOAI" xlink:type="simple">SWUC</abbrev>-T-THO-06-02-03), same data as for holotype.</p></tp:treatment-sec><tp:treatment-sec sec-type="etymology" id="SECID0EEOAI"><title>Etymology.</title><p>The specific name is derived from the type locality; it is a noun in apposition.</p></tp:treatment-sec><tp:treatment-sec sec-type="diagnosis" id="SECID0EJOAI"><title>Diagnosis.</title><p>The new species resembles <italic><tp:taxon-name><tp:taxon-name-part taxon-name-part-type="genus" reg="Thomisus">T.</tp:taxon-name-part><tp:taxon-name-part taxon-name-part-type="species" reg="labefactus">labefactus</tp:taxon-name-part></tp:taxon-name></italic> Karsch, 1881 (<xref ref-type="bibr" rid="B14">Song and Zhu 1997</xref>: 167, fig. 117A–E) in having a similar long and curved embolus, but it differs from the latter by the long, digitiform ventral tibial apophysis (vs short and conical in <italic><tp:taxon-name><tp:taxon-name-part taxon-name-part-type="genus" reg="Thomisus">T.</tp:taxon-name-part><tp:taxon-name-part taxon-name-part-type="species" reg="labefactus">labefactus</tp:taxon-name-part></tp:taxon-name></italic>), the groove-shaped retrolateral tibial apophysis (vs base stretches in <italic><tp:taxon-name><tp:taxon-name-part taxon-name-part-type="genus" reg="Thomisus">T.</tp:taxon-name-part><tp:taxon-name-part taxon-name-part-type="species" reg="labefactus">labefactus</tp:taxon-name-part></tp:taxon-name></italic>), and the arc-shaped copulatory ducts (vs semicircular in <italic><tp:taxon-name><tp:taxon-name-part taxon-name-part-type="genus" reg="Thomisus">T.</tp:taxon-name-part><tp:taxon-name-part taxon-name-part-type="species" reg="labefactus">labefactus</tp:taxon-name-part></tp:taxon-name></italic>) (Fig. <xref ref-type="fig" rid="F10">10</xref>).</p><fig id="F10" position="float" orientation="portrait"><object-id xmlns:xlink="http://www.w3.org/1999/xlink" content-type="doi" xlink:type="simple">10.3897/zookeys.1217.127555.figure10</object-id><object-id xmlns:xlink="http://www.w3.org/1999/xlink" content-type="arpha" xlink:type="simple">E3823BDA-9656-538E-AB44-76D70B4AA688</object-id><label>Figure 10.</label><caption><p><italic><tp:taxon-name><tp:taxon-name-part taxon-name-part-type="genus" reg="Thomisus">Thomisus</tp:taxon-name-part><tp:taxon-name-part taxon-name-part-type="species" reg="yarang">yarang</tp:taxon-name-part></tp:taxon-name></italic> Wang, Lu &amp; Zhang, sp. nov. <bold>A, B</bold> holotype male <bold>C, D</bold> paratype female <bold>A</bold> male left palp, ventral view <bold>B</bold> same, retrolateral view <bold>C</bold> epigyne, ventral view <bold>D</bold> same, dorsal view. Abbreviations: CD = copulatory duct; CO = copulatory opening; E = embolus; FD = fertilization duct; RTA = retrolateral tibial apophysis; VTA = ventral tibial apophysis; S = spermathecal.</p></caption><graphic xmlns:xlink="http://www.w3.org/1999/xlink" xlink:href="zookeys-1217-195_article-127555__-g010.jpg" position="float" orientation="portrait" xlink:type="simple" id="oo_1165869.jpg"><uri content-type="original_file" xlink:type="simple">https://binary.pensoft.net/fig/1165869</uri></graphic></fig></tp:treatment-sec><tp:treatment-sec sec-type="description" id="SECID0EHRAI"><title>Description.</title><p><bold>Male</bold> holotype (<abbrev xmlns:xlink="http://www.w3.org/1999/xlink" xlink:title="Collection of Spiders, School of Life Sciences, Southwest University" id="ABBRID0EPRAI" xlink:type="simple">SWUC</abbrev>-T-THO-06-01, Fig. <xref ref-type="fig" rid="F3">3K</xref>) total length 3.84. Prosoma 1.90 long, 1.98 wide; opisthosoma 2.24 long, 2.31 wide. Carapace brown, with a great many small denticles. Eye sizes and interdistances: <abbrev xmlns:xlink="http://www.w3.org/1999/xlink" xlink:title="anterior median eye" id="ABBRID0EXRAI" xlink:type="simple">AME</abbrev> 0.12, <abbrev xmlns:xlink="http://www.w3.org/1999/xlink" xlink:title="anterior lateral eye" id="ABBRID0E2RAI" xlink:type="simple">ALE</abbrev> 0.14, <abbrev xmlns:xlink="http://www.w3.org/1999/xlink" xlink:title="posterior median eye" id="ABBRID0E6RAI" xlink:type="simple">PME</abbrev> 0.11, <abbrev xmlns:xlink="http://www.w3.org/1999/xlink" xlink:title="posterior lateral eye" id="ABBRID0EDSAI" xlink:type="simple">PLE</abbrev> 0.10; <abbrev xmlns:xlink="http://www.w3.org/1999/xlink" xlink:title="anterior median eye" id="ABBRID0EHSAI" xlink:type="simple">AME</abbrev>–<abbrev xmlns:xlink="http://www.w3.org/1999/xlink" xlink:title="anterior median eye" id="ABBRID0ELSAI" xlink:type="simple">AME</abbrev> 0.27, <abbrev xmlns:xlink="http://www.w3.org/1999/xlink" xlink:title="anterior median eye" id="ABBRID0EPSAI" xlink:type="simple">AME</abbrev>–<abbrev xmlns:xlink="http://www.w3.org/1999/xlink" xlink:title="anterior lateral eye" id="ABBRID0ETSAI" xlink:type="simple">ALE</abbrev> 0.32, <abbrev xmlns:xlink="http://www.w3.org/1999/xlink" xlink:title="posterior median eye" id="ABBRID0EXSAI" xlink:type="simple">PME</abbrev>–<abbrev xmlns:xlink="http://www.w3.org/1999/xlink" xlink:title="posterior median eye" id="ABBRID0E2SAI" xlink:type="simple">PME</abbrev> 0.57, <abbrev xmlns:xlink="http://www.w3.org/1999/xlink" xlink:title="posterior median eye" id="ABBRID0E6SAI" xlink:type="simple">PME</abbrev>–<abbrev xmlns:xlink="http://www.w3.org/1999/xlink" xlink:title="posterior lateral eye" id="ABBRID0EDTAI" xlink:type="simple">PLE</abbrev> 0.42, <abbrev xmlns:xlink="http://www.w3.org/1999/xlink" xlink:title="anterior lateral eye" id="ABBRID0EHTAI" xlink:type="simple">ALE</abbrev>–<abbrev xmlns:xlink="http://www.w3.org/1999/xlink" xlink:title="posterior lateral eye" id="ABBRID0ELTAI" xlink:type="simple">PLE</abbrev> 0.24. <abbrev xmlns:xlink="http://www.w3.org/1999/xlink" xlink:title="median ocular area" id="ABBRID0EPTAI" xlink:type="simple">MOA</abbrev> 0.39 long, anterior width 0.51, posterior width 0.75. Clypeus height 0.30. Chelicerae brown, with 3 promarginal and 2 retromarginal teeth. Leg measurements: I 5.35 (1.75, 1.87, 0.97, 0.76); II 5.48 (1.82, 1.93, 0.95, 0.78); III 2.94 (0.95, 1.06, 0.49, 0.44); IV 3.11 (1.04, 1.02, 0.58, 0.47). Leg formula: 2143. Opisthosoma brown, dorsum with small spines, venter yellow.</p><p><bold><italic>Palp</italic></bold> (Fig. <xref ref-type="fig" rid="F10">10A, B</xref>). Tibia as long as wide. Ventral tibial apophysis blunt, digitiform. Retrolateral tibial apophysis large, wide, groove-shaped. Embolus originating at approximately 11-o’clock position, curved along with bulb.</p><p><bold>Female</bold> paratype (<abbrev xmlns:xlink="http://www.w3.org/1999/xlink" xlink:title="Collection of Spiders, School of Life Sciences, Southwest University" id="ABBRID0ECUAI" xlink:type="simple">SWUC</abbrev>-T-THO-06-03, Fig. <xref ref-type="fig" rid="F3">3L</xref>) total length 10.73. Prosoma 5.42 long, 5.19 wide; opisthosoma 5.84 long, 8.29 wide. Carapace yellowish. Eye sizes and interdistances: <abbrev xmlns:xlink="http://www.w3.org/1999/xlink" xlink:title="anterior median eye" id="ABBRID0EKUAI" xlink:type="simple">AME</abbrev> 0.20, <abbrev xmlns:xlink="http://www.w3.org/1999/xlink" xlink:title="anterior lateral eye" id="ABBRID0EOUAI" xlink:type="simple">ALE</abbrev> 0.23, <abbrev xmlns:xlink="http://www.w3.org/1999/xlink" xlink:title="posterior median eye" id="ABBRID0ESUAI" xlink:type="simple">PME</abbrev> 0.16, <abbrev xmlns:xlink="http://www.w3.org/1999/xlink" xlink:title="posterior lateral eye" id="ABBRID0EWUAI" xlink:type="simple">PLE</abbrev> 0.18; <abbrev xmlns:xlink="http://www.w3.org/1999/xlink" xlink:title="anterior median eye" id="ABBRID0E1UAI" xlink:type="simple">AME</abbrev>–<abbrev xmlns:xlink="http://www.w3.org/1999/xlink" xlink:title="anterior median eye" id="ABBRID0E5UAI" xlink:type="simple">AME</abbrev> 0.56, <abbrev xmlns:xlink="http://www.w3.org/1999/xlink" xlink:title="anterior median eye" id="ABBRID0ECVAI" xlink:type="simple">AME</abbrev>–<abbrev xmlns:xlink="http://www.w3.org/1999/xlink" xlink:title="anterior lateral eye" id="ABBRID0EGVAI" xlink:type="simple">ALE</abbrev> 0.71, <abbrev xmlns:xlink="http://www.w3.org/1999/xlink" xlink:title="posterior median eye" id="ABBRID0EKVAI" xlink:type="simple">PME</abbrev>–<abbrev xmlns:xlink="http://www.w3.org/1999/xlink" xlink:title="posterior median eye" id="ABBRID0EOVAI" xlink:type="simple">PME</abbrev> 1.09, <abbrev xmlns:xlink="http://www.w3.org/1999/xlink" xlink:title="posterior median eye" id="ABBRID0ESVAI" xlink:type="simple">PME</abbrev>–<abbrev xmlns:xlink="http://www.w3.org/1999/xlink" xlink:title="posterior lateral eye" id="ABBRID0EWVAI" xlink:type="simple">PLE</abbrev> 0.73, <abbrev xmlns:xlink="http://www.w3.org/1999/xlink" xlink:title="anterior lateral eye" id="ABBRID0E1VAI" xlink:type="simple">ALE</abbrev>–<abbrev xmlns:xlink="http://www.w3.org/1999/xlink" xlink:title="posterior lateral eye" id="ABBRID0E5VAI" xlink:type="simple">PLE</abbrev> 0.37. <abbrev xmlns:xlink="http://www.w3.org/1999/xlink" xlink:title="median ocular area" id="ABBRID0ECWAI" xlink:type="simple">MOA</abbrev> 0.79 long, anterior width 0.95, posterior width 1.43. Clypeus height 0.65. Leg measurements: I 15.60 (4.99, 5.75, 2.81, 2.05); II 14.69 (4.74, 5.51, 2.69, 1.75); III 8.68 (2.92, 3.14, 1.62, 1.00); IV 10.14 (3.30, 3.72, 1.93, 1.19). Leg formula: 2143. Opisthosoma white, with a brown spot.</p><p><bold><italic>Epigyne</italic></bold> (Fig. <xref ref-type="fig" rid="F10">10C, D</xref>). Epigynal plate oval. Copulatory openings arc-like, distant from each other. Copulatory ducts arc-like, three times longer than wide. Spermathecae transparent, spherical. Fertilization ducts crescent-shaped.</p></tp:treatment-sec><tp:treatment-sec sec-type="variation" id="SECID0ERWAI"><title>Variation.</title><p>Males (<italic>n = 2</italic>) total length 3.29–3.84.</p></tp:treatment-sec><tp:treatment-sec sec-type="distribution" id="SECID0EZWAI"><title>Distribution.</title><p>Known only from the type locality, Medog, Xizang, China (Fig. <xref ref-type="fig" rid="F11">11</xref>).</p><fig id="F11" position="float" orientation="portrait"><object-id xmlns:xlink="http://www.w3.org/1999/xlink" content-type="doi" xlink:type="simple">10.3897/zookeys.1217.127555.figure11</object-id><object-id xmlns:xlink="http://www.w3.org/1999/xlink" content-type="arpha" xlink:type="simple">4FED28F7-AC01-5EF8-AE05-FCDBE50D35EB</object-id><label>Figure 11.</label><caption><p>Distribution of crab spiders from Medog, Xizang, China.</p></caption><graphic xmlns:xlink="http://www.w3.org/1999/xlink" xlink:href="zookeys-1217-195_article-127555__-g011.jpg" position="float" orientation="portrait" xlink:type="simple" id="oo_1165870.jpg"><uri content-type="original_file" xlink:type="simple">https://binary.pensoft.net/fig/1165870</uri></graphic></fig></tp:treatment-sec><tp:treatment-sec><!--Section generated to contain objects referenced in tp:taxon-treatment.--><fig id="F3" position="float" orientation="portrait"><object-id xmlns:xlink="http://www.w3.org/1999/xlink" content-type="doi" xlink:type="simple">10.3897/zookeys.1217.127555.figure3</object-id><object-id xmlns:xlink="http://www.w3.org/1999/xlink" content-type="arpha" xlink:type="simple">3125AA1E-27A8-5DDC-952F-0F6DF31722BA</object-id><label>Figure 3.</label><caption><p>Habitus, dorsal view <bold>A, B</bold><italic><tp:taxon-name><tp:taxon-name-part taxon-name-part-type="genus" reg="Camaricus">Camaricus</tp:taxon-name-part><tp:taxon-name-part taxon-name-part-type="species" reg="medog">medog</tp:taxon-name-part></tp:taxon-name></italic> Wang, Lu &amp; Zhang, sp. nov. (<bold>A</bold> male holotype <bold>B</bold> female paratype) <bold>C, D</bold><italic><tp:taxon-name><tp:taxon-name-part taxon-name-part-type="genus" reg="Pharta">Pharta</tp:taxon-name-part><tp:taxon-name-part taxon-name-part-type="species" reg="xizang">xizang</tp:taxon-name-part></tp:taxon-name></italic> Liu &amp; Yao, 2023 (<bold>C</bold> male <bold>D</bold> female) <bold>E, F</bold><italic><tp:taxon-name><tp:taxon-name-part taxon-name-part-type="genus" reg="Sinothomisus">Sinothomisus</tp:taxon-name-part><tp:taxon-name-part taxon-name-part-type="species" reg="beibeng">beibeng</tp:taxon-name-part></tp:taxon-name></italic> Wang, Lu &amp; Zhang, sp. nov. (<bold>E</bold> male holotype <bold>F</bold> female paratype) <bold>G, H</bold><italic><tp:taxon-name><tp:taxon-name-part taxon-name-part-type="genus" reg="Sinothomisus">Sinothomisus</tp:taxon-name-part><tp:taxon-name-part taxon-name-part-type="species" reg="dawai">dawai</tp:taxon-name-part></tp:taxon-name></italic> Wang, Lu &amp; Zhang, sp. nov. (<bold>G</bold> male holotype <bold>H</bold> female paratype) <bold>I, J</bold><italic><tp:taxon-name><tp:taxon-name-part taxon-name-part-type="genus" reg="Spilosynema">Spilosynema</tp:taxon-name-part><tp:taxon-name-part taxon-name-part-type="species" reg="xizang">xizang</tp:taxon-name-part></tp:taxon-name></italic> Wang, Lu &amp; Zhang, sp. nov. (<bold>I</bold> male holotype <bold>J</bold> female paratype) <bold>K, L</bold><italic><tp:taxon-name><tp:taxon-name-part taxon-name-part-type="genus" reg="Thomisus">Thomisus</tp:taxon-name-part><tp:taxon-name-part taxon-name-part-type="species" reg="yarang">yarang</tp:taxon-name-part></tp:taxon-name></italic> Wang, Lu &amp; Zhang, sp. nov. (<bold>K</bold> male holotype, <bold>L</bold> female paratype) <bold>M, N</bold><italic><tp:taxon-name><tp:taxon-name-part taxon-name-part-type="genus" reg="Monaeses">Monaeses</tp:taxon-name-part><tp:taxon-name-part taxon-name-part-type="species" reg="xizang">xizang</tp:taxon-name-part></tp:taxon-name></italic> Wang, Lu &amp; Zhang, sp. nov. (<bold>M</bold> male holotype <bold>N</bold> female paratype).</p></caption><graphic xmlns:xlink="http://www.w3.org/1999/xlink" xlink:href="zookeys-1217-195_article-127555__-g003.jpg" position="float" orientation="portrait" xlink:type="simple" id="oo_1165862.jpg"><uri content-type="original_file" xlink:type="simple">https://binary.pensoft.net/fig/1165862</uri></graphic></fig></tp:treatment-sec><ref-list><ref id="B14"><mixed-citation xmlns:xlink="http://www.w3.org/1999/xlink" xlink:type="simple"><person-group><name name-style="western"><surname>Song</surname><given-names>DX</given-names></name><name name-style="western"><surname>Zhu</surname><given-names>MS</given-names></name></person-group> (<year>1997</year>) <source>Fauna Sinica: <tp:taxon-name><tp:taxon-name-part taxon-name-part-type="class">Arachnida</tp:taxon-name-part></tp:taxon-name>: <tp:taxon-name><tp:taxon-name-part taxon-name-part-type="order">Araneae</tp:taxon-name-part></tp:taxon-name>: <tp:taxon-name><tp:taxon-name-part taxon-name-part-type="family">Thomisidae</tp:taxon-name-part></tp:taxon-name>, <tp:taxon-name><tp:taxon-name-part taxon-name-part-type="family">Philodromidae</tp:taxon-name-part></tp:taxon-name>.</source><publisher-name>Science Press</publisher-name>, <publisher-loc>Beijing</publisher-loc>, <size units="page">259 pp</size>.</mixed-citation></ref></ref-list></tp:taxon-treatment>
